# Supplementary material for: Temporal and spatial patterns and determinants of traditional villages in Henan Province
Source: PLoS One. 2026 May 28;21(5):e0350290. doi: 10.1371/journal.pone.0350290 (PMC13218515; doi:10.1371/journal.pone.0350290)
Supplement: S1 Appendix — This Excel file contains the basic attributes of 1,035 traditional villages, including serial number, city, county/township, village name, batch, protection level, longitude, latitude, historical period, elevation, river distance, GDP, and county government distance. (XLSX) [file pone.0350290.s001.xlsx]

## Sheet: Sheet1
NO	City	County/City/District	Township/Town/Sub-district	Village/Community	Batch	Level	Longitude	Latitude	Period	Elevation	River	GDP	County Government Seat
1	Anyang	Linzhou	Rencun	PanYang	2nd Batch	Provincial Level	113.807	36.332	Ming and Qing Dynasties	344	40.8396	1749.39	28525.8
2	Anyang	Linzhou	Shibanyan	CaoMiao	3rd Batch	National Level	113.725	36.1544	Ming and Qing Dynasties	758	597.061	772.953	12066.2
3	Anyang	Linzhou	Shibanyan	LiYuanPing	3rd Batch	National Level	113.715	36.1981	Pre-Qin Period	908	1104.82	780.616	16434.7
4	Anyang	Linzhou	Shibanyan	NanWan	3rd Batch	National Level	113.743	36.2016	Ming and Qing Dynasties	965	521.443	1038.5	15661.8
5	Anyang	Linzhou	Wulong	QiYu	5th Batch	National Level	114.006	35.7625	Ming and Qing Dynasties	481	4007.88	1209.16	21316.8
6	Anyang	Linzhou	Wulong	ZhongShiZhen	2nd Batch	Provincial Level	113.964	35.8014	Ming and Qing Dynasties	303	663.347	1598.44	21575.5
7	Nanyang	Dengzhou	Luozhuang	GaoZhuangCunDaXiao	2nd Batch	Provincial Level	111.957	32.9473	Ming and Qing Dynasties	168	3084.99	980.991	15712.2
8	Zhengzhou	Gongyi	Dayugou	HaiShangQiao	5th Batch	National Level	113.074	34.7435	Ming and Qing Dynasties	290	1842.45	3989.88	10077.9
9	Zhengzhou	Gongyi	Kangdian	KangNan	2nd Batch	Provincial Level	112.95	34.7605	Pre-Qin Period	107	27.6176	5568.33	1759.41
10	Zhengzhou	Gongyi	Luzhuang	XiaoXiang	2nd Batch	Provincial Level	112.884	34.5759	Pre-Qin Period	290	2517.38	4263.32	18186.2
11	Zhengzhou	Gongyi	Xi	Dong	2nd Batch	Provincial Level	112.978	34.6431	After Qing Dynasty	307	2605.99	4328.36	13728.4
12	Xinyang	Gushi	HongBu	DaiDian	2nd Batch	Provincial Level	115.72	32.3067	Pre-Qin Period	32	1618.54	576.936	14285.8
13	Xinyang	Gushi	WuMiao	SuoKou	2nd Batch	Provincial Level	115.745	31.829	Pre-Qin Period	219	4646.82	456.057	31850.2
14	Xinyang	Gushi	XiuShui	YangGuan	2nd Batch	Provincial Level	115.578	32.1825	Ming and Qing Dynasties	45	38.7424	612.137	8679.98
15	Hebi	Xunxian	TunZi	MaTou	2nd Batch	Provincial Level	114.494	35.7587	Pre-Qin Period	60	268.33	1183.65	10768.1
16	Hebi	Qibin	DaHeJian	HeKou	2nd Batch	Provincial Level	114.096	35.8431	Ming and Qing Dynasties	174	73.1103	2807.99	9520.91
17	Hebi	Qibin	DaHeJian	NiuHengLing	2nd Batch	Provincial Level	114.111	35.8625	Tang, Song and Yuan Dynasties	280	2481.24	4245.78	7110.16
18	Hebi	Qixian	HuangDong	ShiLaoGong	3rd Batch	National Level	114.099	35.7053	Ming and Qing Dynasties	392	2038.2	1433.45	13650
19	Hebi	Qixian	HuangDong	WenPo	3rd Batch	National Level	114.076	35.7016	Ming and Qing Dynasties	361	3573.28	1386.65	14748.3
20	Anyang	Huaxian	CiZhouZhai	YinZhuang	2nd Batch	Provincial Level	114.457	35.2493	Pre-Qin Period	64	2800.56	848.705	20916.9
21	Jiaozuo	Boai	SuJiaZuo	ZhaiBoChang	2nd Batch	Provincial Level	113.118	35.1408	Pre-Qin Period	112	1575.27	3581.41	5693.14
22	Jiaozuo	Boai	ZhaiHuo	QingTianHe	2nd Batch	Provincial Level	112.997	35.3273	After Qing Dynasty	484	2335.73	1921.27	18500
23	Jiaozuo	Xiuwu	Xi	TaoYuan	2nd Batch	Provincial Level	113.283	35.3232	Ming and Qing Dynasties	250	926.022	1366.09	9499.78
24	Jiaozuo	Xiuwu	Xi	ZhangLing	3rd Batch	National Level	113.211	35.3469	Ming and Qing Dynasties	716	1191.36	1167.29	10455.1
25	Luoyang	Luanchuan	SanChuan	HuoShenMiaoCunBaoDu	3rd Batch	National Level	111.342	33.9695	After Qing Dynasty	1626	524.213	334.383	28791.9
26	Luoyang	Luanchuan	TanTou	BoYunLing	2nd Batch	Provincial Level	111.745	33.9804	Ming and Qing Dynasties	718	1126.17	447.228	23929.6
27	Luoyang	Luanchuan	TanTou	DaiWangMiao	3rd Batch	National Level	111.763	34.0162	Ming and Qing Dynasties	509	140.433	511.395	28137.6
28	Luoyang	Luanchuan	TanTou	Dang	2nd Batch	Provincial Level	111.746	34.0018	Ming and Qing Dynasties	479	790.927	522.566	26050.2
29	Luoyang	Luanchuan	TanTou	Zhang	2nd Batch	Provincial Level	111.738	34.0207	Ming and Qing Dynasties	596	2159.09	512.963	27588.2
30	Luoyang	Luolong	LiLou	Lou	2nd Batch	Provincial Level	112.519	34.6586	Tang, Song and Yuan Dynasties	131	524.92	11432.2	12295.8
31	Luoyang	Luolong	LongMen	TianShan	2nd Batch	Provincial Level	112.441	34.5768	Tang, Song and Yuan Dynasties	229	1996.66	11687.7	10955.4
32	Luoyang	Luoning	XiaYu	HouShangZhuang	4th Batch	National Level	111.332	34.2016	Ming and Qing Dynasties	690	248.746	381.865	31001.3
33	Luoyang	Ruyang	DaAnGongYeYuan	CaoLiuZhuang	1st Batch	Provincial Level	114.136	32.3166	Pre-Qin Period	96	4074.74	842.904	23610.9
34	Luoyang	Xinan	ShiJing	DongShanDi	3rd Batch	National Level	111.981	35.0377	Ming and Qing Dynasties	356	1065.7	1245.56	34374.1
35	Luoyang	Xinan	TieMen	TuGuDong	5th Batch	National Level	112.087	34.7046	Pre-Qin Period	353	838.117	2216.2	6042.76
36	Luoyang	Yiyang	ZhangWu	SuYang	3rd Batch	National Level	111.776	34.3907	Pre-Qin Period	322	406.993	781.762	11114.2
37	Luohe	Zhaoling	JiShi	FanZhai	2nd Batch	Provincial Level	114.123	33.6412	Pre-Qin Period	58	412.565	3046.34	10601.6
38	Nanyang	Fangcheng	GuangYang	SanXian	2nd Batch	Provincial Level	112.741	33.3156	Pre-Qin Period	278	368.809	428.664	23852.5
39	Nanyang	Sheqi	TaiHe	LiuJi, TaiHe	2nd Batch	Provincial Level	112.946	32.8697	Ming and Qing Dynasties	117	622.516	833.918	20854.8
40	Nanyang	Tanghe	BiDian	ZhangXinYi	2nd Batch	Provincial Level	113.008	32.641	After Qing Dynasty	122	47.3519	798.712	17438.6
41	Nanyang	Tanghe	MaZhenFu	QianZhuang	3rd Batch	National Level	112.987	32.464	After Qing Dynasty	178	208.227	766.592	29388.9
42	Nanyang	Tongbai	ChengJiao	MaoPo, MinZhuang	2nd Batch	Provincial Level	113.557	32.3565	Ming and Qing Dynasties	136	1508.32	571.875	15393.6
43	Nanyang	Fangcheng	ZhaoHe	ShiZhai	2nd Batch	Provincial Level	112.794	33.2465	Ming and Qing Dynasties	184	446.723	494.307	18265.1
44	Pingdingshan	Baofeng	DaYing	DaShenHe	2nd Batch	Provincial Level	112.878	33.9537	Tang, Song and Yuan Dynasties	250	246.462	2061.7	18935.4
45	Pingdingshan	Baofeng	DaYing	GuDuo	2nd Batch	Provincial Level	112.859	33.9675	Tang, Song and Yuan Dynasties	253	667.371	1998.03	21159.2
46	Pingdingshan	Baofeng	DaYing	NiuZhuang	2nd Batch	Provincial Level	112.86	33.9469	Ming and Qing Dynasties	243	156.64	2076.22	20079.2
47	Pingdingshan	Jiaxian	BaiMiao	TuanZao	2nd Batch	Provincial Level	113.285	34.0056	Ming and Qing Dynasties	115	382.946	1632.39	8250.67
48	Pingdingshan	Jiaxian	CiBa	ShanTouZhao	3rd Batch	National Level	113.106	34.1189	Ming and Qing Dynasties	342	2175.05	1394.51	18315.9
49	Pingdingshan	Jiaxian	LiKou	GuoLou	2nd Batch	Provincial Level	113.356	33.8333	Pre-Qin Period	128	517.249	1631.26	10622.8
50	Pingdingshan	Jiaxian	LiKou	SiYang	2nd Batch	Provincial Level	113.33	33.8631	Ming and Qing Dynasties	124	1256.37	1430.42	12903.7
51	Pingdingshan	Jiaxian	LiKou	ZhangGou	2nd Batch	Provincial Level	113.359	33.8722	Ming and Qing Dynasties	260	2721.61	1760.95	10504.1
52	Pingdingshan	Jiaxian	LiKou	ZhouGou	2nd Batch	Provincial Level	113.301	33.8154	Ming and Qing Dynasties	211	2096.42	1445.67	7412.85
53	Pingdingshan	Jiaxian	XueDian	HouZhongWangXi	4th Batch	National Level	113.048	34.0581	Pre-Qin Period	164	2117.87	1638.82	16960.9
54	Pingdingshan	Jiaxian	XueDian	ZhongWangNan	3rd Batch	National Level	113.093	34.0068	Pre-Qin Period	135	444.719	1728.84	10758.3
55	Pingdingshan	Jiaxian	ZhaYuan	Lin	2nd Batch	Provincial Level	113.161	34.0094	Ming and Qing Dynasties	141	551.579	1601.94	5635.61
56	Pingdingshan	Jiaxian	ZhaYuan	SongBao	2nd Batch	Provincial Level	113.152	33.9815	Tang, Song and Yuan Dynasties	127	203.469	1626.16	4764.59
57	Pingdingshan	Jiaxian	ZhongTou	BaiFenZhou	2nd Batch	Provincial Level	113.358	34.0356	Pre-Qin Period	131	734.35	1610.61	15710.1
58	Pingdingshan	Jiaxian	ZhongTou	LiangZhuang	2nd Batch	Provincial Level	113.336	34.0137	Ming and Qing Dynasties	121	912.192	1657.16	12848.7
59	Pingdingshan	Lushan	LiangWa	BoGeWu	4th Batch	National Level	112.931	33.7892	Ming and Qing Dynasties	144	896.839	482.508	6266.47
60	Pingdingshan	Lushan	WaWu	TuQiao	2nd Batch	Provincial Level	112.65	33.8814	Ming and Qing Dynasties	253	454.511	339.52	27886.5
61	Pingdingshan	Yexian	YeYi	Zhong	2nd Batch	Provincial Level	113.292	33.4943	Pre-Qin Period	99	29.6931	1025.63	14922.5
62	Puyang	Hualong	Yue	DongBeiZhuang	2nd Batch	Provincial Level	115.19	35.8014	Pre-Qin Period	50	222.291	7706.91	13633.1
63	Directly Administered	Ruzhou	DaYu	HouPo	2nd Batch	Provincial Level	113.053	34.2264	Ming and Qing Dynasties	572	1949.42	1153.39	20782.9
64	Pingdingshan	Ruzhou	DaYu	QingShanHou	5th Batch	National Level	112.957	34.2571	Ming and Qing Dynasties	584	1003.21	1564.72	15068.5
65	Pingdingshan	Ruzhou	DaYu	YangYao, XiPo	2nd Batch	Provincial Level	113.05	34.2401	Ming and Qing Dynasties	490	2459.56	1440.4	21127.8
66	Pingdingshan	Ruzhou	Jiao	WangLou	6th Batch	Provincial Level	115.809	35.9563	Ming and Qing Dynasties	44	1021.88	1551.28	55481.9
67	Pingdingshan	Ruzhou	Jiao	Zhang	4th Batch	National Level	112.956	34.1852	Ming and Qing Dynasties	271	728.443	1661.33	11056.9
68	Pingdingshan	Ruzhou	XiaDian	ShanDing	3rd Batch	National Level	112.761	34.3199	Ming and Qing Dynasties	684	2750.25	1209.4	18569.4
69	Pingdingshan	Ruzhou	ZhiFang	ZhaoNan	2nd Batch	Provincial Level	112.981	34.0769	Ming and Qing Dynasties	161	1255.97	1689.68	16007.1
70	Pingdingshan	Ruzhou	ZhiFang	ZhiDong	2nd Batch	Provincial Level	112.969	34.1011	Ming and Qing Dynasties	172	480.139	1742.33	13688.2
71	Sanmenxia	Lingbao	Jiao	NanShang	2nd Batch	Provincial Level	110.764	34.4946	Ming and Qing Dynasties	457	3862.82	1297.04	9822.89
72	Xinxiang	Huixian	NanZhai	FengHuangShan	2nd Batch	Provincial Level	113.609	35.7792	Ming and Qing Dynasties	1438	1658.19	644.919	36186.8
73	Xinxiang	Huixian	PaiShiTou	ZhangSiGou	3rd Batch	National Level	113.85	35.6585	Ming and Qing Dynasties	586	1240.16	980.595	22266.8
74	Xinxiang	Huixian	ShaYao	GuoLiang	3rd Batch	National Level	113.604	35.7302	Pre-Qin Period	932	1411.2	652.058	33969
75	Xinxiang	Huixian	XiPingLuo	XiPingLuo	2nd Batch	Provincial Level	113.727	35.7116	Pre-Qin Period	404	1930.53	1487.49	28106.6
76	Xinyang	Guangshan	NanXiangDian	DongWanCunXiangLou	3rd Batch	National Level	114.693	31.819	Ming and Qing Dynasties	88	659.279	443.866	26341.4
77	Xinyang	Shangcheng	YuJi	YingShui, YuLaoWan	2nd Batch	Provincial Level	115.172	31.7032	After Qing Dynasty	143	1366.63	412.199	24714.6
78	Xinyang	Shihe	DongJiaHe	HuangLongSi, WeiQiangWan	2nd Batch	Provincial Level	113.79	32.1033	Ming and Qing Dynasties	251	160.465	701.587	30751.8
79	Xinyang	Shihe	DongJiaHe	SanJiaoShan, QianJiaDaWan	2nd Batch	Provincial Level	113.783	32.0741	Ming and Qing Dynasties	369	3199.93	727.178	31586.2
80	Xinyang	Shihe	DongJiaHe	SanJiaoShan, ZhangJiaWan	2nd Batch	Provincial Level	114.016	31.8661	Ming and Qing Dynasties	303	2975.09	744.1	27710.2
81	Xinyang	Xinxian	BaLiFan	NanChongCunNanChongDa	2nd Batch	Provincial Level	115.038	31.7383	After Qing Dynasty	194	4771.36	500.544	21038.6
82	Xinyang	Xinxian	ChenDian	ChengQiWan	2nd Batch	Provincial Level	114.727	31.5614	After Qing Dynasty	140	2498.67	391.296	14206.4
83	Xinyang	Xinxian	DouShanHe	BaiShaGuanCunBaiShaGuan	3rd Batch	National Level	114.73	31.6307	Pre-Qin Period	149	1346.17	410.98	12038.8
84	Xinyang	Xinxian	KaFang	HeShan, HuangChong	2nd Batch	Provincial Level	114.616	31.6828	After Qing Dynasty	284	1737.64	335.304	23646.4
85	Xinyang	Xinxian	SuHe	XinGuangCunQianDa	3rd Batch	National Level	114.654	31.8032	Ming and Qing Dynasties	228	898.228	332.209	27362.2
86	Xinyang	Xinxian	SuHe	ZhuDianCunGuoChong	2nd Batch	Provincial Level	114.591	31.7687	Ming and Qing Dynasties	191	1774.74	334.52	29665.1
87	Xinyang	Xinxian	TianPu	HuangTuLing, ZhangTianPu	2nd Batch	Provincial Level	115.004	31.5386	Ming and Qing Dynasties	322	137.599	451.714	16806.8
88	Xinyang	Xinxian	TianPu	TianPuDaWan	2nd Batch	Provincial Level	114.985	31.5381	Ming and Qing Dynasties	303	281.055	452.126	15362.1
89	Xinyang	Xinxian	XiangShanHu	ShuiBang, YuanHe	2nd Batch	Provincial Level	114.949	31.5529	Ming and Qing Dynasties	222	116.299	386.748	11768.7
90	Xinyang	Xinxian	XinJi	HuangWanCunDaWu	2nd Batch	Provincial Level	114.975	31.6617	Ming and Qing Dynasties	308	1151.03	452.358	11784.2
91	Xinyang	Xinxian	ZhouHe	XiHeCunDa	3rd Batch	National Level	115.08	31.6529	Ming and Qing Dynasties	258	4594.82	451.412	21191.5
92	Xuchang	Yuzhou	HuaShi	BaiBei	4th Batch	National Level	113.257	34.3301	Ming and Qing Dynasties	199	22.3808	1880.04	21967.4
93	Xuchang	Yuzhou	HuaShi	HuaNan	2nd Batch	Provincial Level	113.294	34.277	Ming and Qing Dynasties	165	258.996	2220.38	20009.5
94	Xuchang	Yuzhou	QianJing	Ba	4th Batch	National Level	113.455	34.2752	Ming and Qing Dynasties	212	279.232	2335.89	12333.7
95	Xuchang	Yuzhou	QianJing	QianJing	4th Batch	National Level	113.413	34.2882	Ming and Qing Dynasties	233	3095.7	2427.75	14546.9
96	Anyang	Anyang	GaoZhuang	ZunGuiTun	6th Batch	Provincial Level	114.502	36.017	Ming and Qing Dynasties	58	1860.37	2574.75	16355.3
97	Anyang	Linzhou	ChaDian	BaLiGou	6th Batch	Provincial Level	113.772	35.808	Ming and Qing Dynasties	551	2404.59	1207.8	28513
98	Anyang	Linzhou	ChaDian	LuJiaZhuang	6th Batch	Provincial Level	113.861	35.847	Ming and Qing Dynasties	400	319.635	1432.74	24420.7
99	Anyang	Linzhou	HengShui	XiaoCuiNao	6th Batch	Provincial Level	114.002	35.9773	Ming and Qing Dynasties	395	504.925	1163.06	17119.6
100	Anyang	Linzhou	HengShui	XieJiaPing	6th Batch	Provincial Level	113.99	35.9896	Pre-Qin Period	232	140.126	1229.12	17793.8
101	Anyang	Linzhou	Rencun	PanShan	6th Batch	Provincial Level	113.829	36.3121	Ming and Qing Dynasties	499	153.927	1109.53	26410.8
102	Anyang	Linzhou	Rencun	QianYu	6th Batch	Provincial Level	113.847	36.3296	Ming and Qing Dynasties	320	96.5811	1312.49	28422.9
103	Anyang	Linzhou	Rencun	ShiZhu	6th Batch	Provincial Level	113.718	36.2545	Ming and Qing Dynasties	1032	1443.46	817.524	21767.6
104	Anyang	Linzhou	Rencun	YangErZhuang	6th Batch	Provincial Level	113.782	36.286	After Qing Dynasty	410	212.054	1378.89	23700.7
105	Anyang	Linzhou	Wulong	MaLan	6th Batch	Provincial Level	114.065	35.7901	After Qing Dynasty	560	4794.09	1390.61	15654.7
106	Anyang	Linzhou	Wulong	NiuJiaGang	6th Batch	Provincial Level	113.946	35.7812	Ming and Qing Dynasties	298	85.007	1818.89	24125.7
107	Anyang	Linzhou	Wulong	ZhangPo	6th Batch	Provincial Level	113.963	35.8104	Ming and Qing Dynasties	329	792.105	1557.04	21209.6
108	Anyang	Linzhou	YuanKang	ShiJiaZhuang	6th Batch	Provincial Level	113.699	35.8991	After Qing Dynasty	763	1904.08	1129.44	20945
109	Anyang	Tangyin	FuDao	GangYangBeiJie	6th Batch	Provincial Level	114.428	35.8648	Pre-Qin Period	80	2244.42	1524.38	9380.92
110	Anyang	Tangyin	WaGang	BeiCheng	6th Batch	Provincial Level	114.515	35.849	Pre-Qin Period	72	1699.3	1499.71	16588.2
111	Anyang	Yindu	BeiMeng	WuGuan	6th Batch	Provincial Level	114.312	36.1319	Pre-Qin Period	79	566.298	13027.8	4695.71
112	Anyang	Yindu	DouLi	DongJiaoKou	6th Batch	Provincial Level	114.316	36.1148	Ming and Qing Dynasties	78	608.189	13065.4	3141.33
113	Anyang	Yindu	DouLi	DongShui	6th Batch	Provincial Level	114.291	36.1031	Ming and Qing Dynasties	81	2310.38	18185.2	4786.6
114	Anyang	Yindu	DouLi	GuJing	6th Batch	Provincial Level	114.129	36.1285	After Qing Dynasty	129	2388.92	4849.15	19324.2
115	Anyang	Yindu	DouLi	ShangSiPing	6th Batch	Provincial Level	113.946	36.3347	Ming and Qing Dynasties	258	38.1774	1253.97	31112.4
116	Anyang	Yindu	LeiKou	QuanMen	6th Batch	Provincial Level	114.087	36.2582	After Qing Dynasty	244	747.209	2292.78	28596.2
117	Nanyang	Dengzhou	BaiNiu	GuShe	6th Batch	Provincial Level	112.246	32.7178	Ming and Qing Dynasties	101	1.05538	988.666	15690.7
118	Nanyang	Dengzhou	RangDong	DiZhuang	6th Batch	Provincial Level	112.275	32.848	Pre-Qin Period	123	1450.15	1101.73	21206.8
119	Nanyang	Dengzhou	XiaJi	WangJi	6th Batch	Provincial Level	112.099	32.8331	Ming and Qing Dynasties	132	359.568	1033.93	16337.9
120	Nanyang	Dengzhou	XiaoYangYing	ZhuanQiao	6th Batch	Provincial Level	112.271	32.5609	Pre-Qin Period	93	1464.46	1040.89	9056.57
121	Nanyang	Dengzhou	XingShanLvYou	HanYing	6th Batch	Provincial Level	111.727	32.6579	After Qing Dynasty	182	1864.92	1039.14	32945.7
122	Nanyang	Gongyi	She	WuGou	6th Batch	Provincial Level	113.093	34.5728	After Qing Dynasty	694	4270.13	3051.8	14142.3
123	Nanyang	Gongyi	XinZhong	XinZhong	6th Batch	Provincial Level	113.199	34.695	After Qing Dynasty	270	1140.92	3523.92	16443.3
124	Hebi	Heshan	JiJiaShan	HuWeiGou	6th Batch	Provincial Level	114.075	35.9376	Pre-Qin Period	361	3080.7	2723.61	9466.75
125	Hebi	Heshan	JiJiaShan	JiJiaShan	6th Batch	Provincial Level	114.132	35.9516	Ming and Qing Dynasties	231	1555.22	6087.43	6350.65
126	Hebi	Heshan	JiJiaShan	LouJiaGou	6th Batch	Provincial Level	114.131	35.9686	Ming and Qing Dynasties	228	200.044	4478.41	7959.06
127	Hebi	Heshan	JiJiaShan	TuMen	6th Batch	Provincial Level	114.103	35.9476	Ming and Qing Dynasties	365	1638.37	2811.57	7809.79
128	Hebi	Xunxian	TunZi	PeiZhuang	6th Batch	Provincial Level	114.46	35.8209	After Qing Dynasty	95	5237.46	1196.93	14763
129	Hebi	Qibin	DaHeJian	DaHeJian	6th Batch	Provincial Level	114.12	35.888	Ming and Qing Dynasties	237	5332.41	4333.02	5088.35
130	Hebi	Qibin	DaHeJian	MaoLianDong	6th Batch	Provincial Level	114.108	35.8851	Ming and Qing Dynasties	274	4693.38	3480.54	6170.01
131	Hebi	Qibin	DaHeJian	TanYu	6th Batch	Provincial Level	114.08	35.8607	Ming and Qing Dynasties	299	2125.08	3719.8	9480.08
132	Hebi	Qibin	DaHeJian	XiaoHeJian	6th Batch	Provincial Level	114.103	35.8803	Ming and Qing Dynasties	277	4083.78	3480.54	6784.7
133	Hebi	Qibin	DaHeJian	YaoDong	6th Batch	Provincial Level	114.11	35.8713	Pre-Qin Period	304	3304.27	3792.41	6621.72
134	Hebi	Qibin	ShangYu	AnLeDong	6th Batch	Provincial Level	114.168	35.825	Pre-Qin Period	147	201.147	4341.54	8594.82
135	Hebi	Qibin	ShangYu	LuChang	6th Batch	Provincial Level	114.188	35.8099	Pre-Qin Period	156	1359.17	4563.83	10297.6
136	Hebi	Qibin	ShangYu	ZhiFang	6th Batch	Provincial Level	114.151	35.8245	Ming and Qing Dynasties	159	258.689	3474.07	8866.45
137	Hebi	Qixian	HuangDong	BaoZhuang	6th Batch	Provincial Level	114.13	35.7702	Pre-Qin Period	242	4596.79	1488.48	15032.5
138	Hebi	Qixian	HuangDong	DuiSiYao	6th Batch	Provincial Level	114.037	35.7003	Ming and Qing Dynasties	529	1488.72	1323.32	17238
139	Hebi	Qixian	HuangDong	LiuLin	6th Batch	Provincial Level	114.128	35.7656	Ming and Qing Dynasties	313	4278.91	1488.48	15558.8
140	Hebi	Qixian	HuangDong	QuanZhai	6th Batch	Provincial Level	114.095	35.7727	Ming and Qing Dynasties	383	4300.21	1362.02	15854.2
141	Hebi	Qixian	HuangDong	XiaoBaiYu	6th Batch	Provincial Level	114.116	35.7922	Ming and Qing Dynasties	229	3811.91	1418.31	13160.2
142	Hebi	Qixian	MiaoKou	TuMen	6th Batch	Provincial Level	114.163	35.7837	Pre-Qin Period	147	1600.14	2081.59	13091.1
143	Hebi	Qixian	MiaoKou	XingPen	6th Batch	Provincial Level	114.183	35.7804	Ming and Qing Dynasties	127	930.769	2646.06	13445.3
144	Anyang	Huaxian	WaGangZhai	WaGangZhai	6th Batch	Provincial Level	114.606	35.3295	Tang, Song and Yuan Dynasties	66	5420.22	889.816	15808.2
145	Jiyuan	Demonstration Zone	WuLongKou	LiHe	6th Batch	Provincial Level	112.666	35.1737	After Qing Dynasty	217	164.01	1565.41	11545.3
146	Jiaozuo	Boai	JinCheng	WuGeZhai	6th Batch	Provincial Level	113.147	35.0518	Ming and Qing Dynasties	108	784.679	3549.32	13906.1
147	Jiaozuo	Boai	XuLiang	XiaFuTou	6th Batch	Provincial Level	112.999	35.2212	Pre-Qin Period	299	328.307	3657.63	8279.83
148	Jiaozuo	Boai	XuLiang	XuWan	6th Batch	Provincial Level	112.992	35.2124	Ming and Qing Dynasties	282	224.947	3348.66	8070.91
149	Jiaozuo	Boai	ZhaiHuo	JiangLing	6th Batch	Provincial Level	113.036	35.2782	Ming and Qing Dynasties	496	3063.06	3260.61	12443.2
150	Jiaozuo	Urban-Rural Integration Demonstration Zone	SuJiaZuo	SuJiaZuo	6th Batch	Provincial Level	113.154	35.1276	Ming and Qing Dynasties	103	915.897	3523.21	9165.27
151	Jiaozuo	Urban-Rural Integration Demonstration Zone	YangMiao	BeiXiShang	6th Batch	Provincial Level	113.172	35.1674	Ming and Qing Dynasties	107	768.586	3770.68	9813.27
152	Jiaozuo	Mengzhou	HuaiShu	YuanGou	6th Batch	Provincial Level	112.601	34.9641	Ming and Qing Dynasties	223	252.164	2590.33	14047.2
153	Jiaozuo	Qinyang	ChangPing	HouHeWan	6th Batch	Provincial Level	112.961	35.2373	Ming and Qing Dynasties	438	1979.59	2963.14	11913.6
154	Jiaozuo	Qinyang	ChangPing	YangHe	6th Batch	Provincial Level	112.917	35.2348	After Qing Dynasty	462	4768.95	3435.19	14986.5
155	Jiaozuo	Qinyang	ShanWangZhuang	PenYao	6th Batch	Provincial Level	112.959	35.1973	Tang, Song and Yuan Dynasties	155	2556.76	4310.77	9868.76
156	Jiaozuo	Qinyang	ZiLing	ZhaoZhai	6th Batch	Provincial Level	112.819	35.1756	Pre-Qin Period	129	2024.27	4502.53	14075.9
157	Jiaozuo	Wenxian	FanTian	Duan	6th Batch	Provincial Level	112.874	34.9879	Ming and Qing Dynasties	117	479.588	2908.34	12288
158	Jiaozuo	Xiuwu	YunTaiShan	LongMen	6th Batch	Provincial Level	113.298	35.4199	Ming and Qing Dynasties	741	3035.81	918.181	19527.9
159	Jiaozuo	Zhongzhan	LongXiang	ShiErHui	6th Batch	Provincial Level	113.139	35.3018	After Qing Dynasty	570	2595.04	3694.15	9241.77
160	Kaifeng	Longting	LiuYuanKou	BanDi	6th Batch	Provincial Level	114.403	34.8632	Pre-Qin Period	83	592.717	1338.48	9994.43
161	Kaifeng	Qixian	Yu	ZhenYuBei	6th Batch	Provincial Level	114.712	34.3345	Pre-Qin Period	59	5107.94	1251.98	24511.4
162	Zhoukou	Luyi	ShiLiang	LangZhuang	6th Batch	Provincial Level	115.228	33.8412	Ming and Qing Dynasties	46	1533.23	1317.13	21755.4
163	Zhoukou	Luyi	WoBei	SunYing	6th Batch	Provincial Level	115.549	33.9217	Pre-Qin Period	39	197.165	1335.42	9085.1
164	Luoyang	Luoning	XiaYu	ChaShang	6th Batch	Provincial Level	111.318	34.2171	Tang, Song and Yuan Dynasties	624	406.969	447.529	30871.7
165	Luoyang	Luoning	XiaYu	QianShangZhuang	6th Batch	Provincial Level	111.329	34.2005	Ming and Qing Dynasties	717	40.8155	431.771	30731.8
166	Luoyang	Mengjin	BaiHe	TieXie	6th Batch	Provincial Level	112.607	34.8453	Pre-Qin Period	120	774.146	1198.68	15496.6
167	Luoyang	Ruyang	CaiDian	ShanShang	6th Batch	Provincial Level	112.422	34.2338	Ming and Qing Dynasties	594	3270.66	504.097	9115.49
168	Luoyang	Songxian	BaiHe	MaLuKui	6th Batch	Provincial Level	111.991	33.6116	Pre-Qin Period	470	73.1145	276.896	39351.7
169	Luoyang	Songxian	BaiHe	ShangHe	6th Batch	Provincial Level	111.922	33.6779	Ming and Qing Dynasties	723	459.123	257.783	30454.5
170	Luoyang	Songxian	BaiHe	WaFang	6th Batch	Provincial Level	111.918	33.7033	Ming and Qing Dynasties	931	915.399	258.228	29169.4
171	Luoyang	Songxian	Che	HuangShui	6th Batch	Provincial Level	111.918	33.7961	Ming and Qing Dynasties	796	540.842	346.838	27600.5
172	Luoyang	Songxian	Che	MingBaiChuan	6th Batch	Provincial Level	111.905	33.7535	Ming and Qing Dynasties	847	465.585	258.105	26624.2
173	Luoyang	Songxian	Che	ShuiMo	6th Batch	Provincial Level	112.163	33.785	Ming and Qing Dynasties	722	664.841	371.995	39721.9
174	Luoyang	Songxian	DaZhang	DongGou	6th Batch	Provincial Level	111.946	33.9744	Ming and Qing Dynasties	575	213.868	263.415	22792.2
175	Luoyang	Songxian	DaZhang	Wan	6th Batch	Provincial Level	111.847	34.0524	Ming and Qing Dynasties	569	2679.69	362.394	24164.9
176	Luoyang	Songxian	DeTing	DaiWangGou	6th Batch	Provincial Level	112.012	33.998	Ming and Qing Dynasties	559	106.265	253.419	17674.6
177	Luoyang	Songxian	DeTing	FuQuanSi	6th Batch	Provincial Level	111.813	34.1932	Ming and Qing Dynasties	690	60.7441	290.262	25370.5
178	Luoyang	Songxian	DeTing	LaoDaoGou	6th Batch	Provincial Level	111.978	34.0487	Pre-Qin Period	541	654.933	262.236	14661.9
179	Luoyang	Songxian	DeTing	LongWangMiao	6th Batch	Provincial Level	111.844	34.1827	Ming and Qing Dynasties	625	363.319	353.371	22375.6
180	Luoyang	Songxian	DeTing	XiaoWangGou	6th Batch	Provincial Level	111.978	34.0487	Ming and Qing Dynasties	541	654.933	262.236	14661.9
181	Luoyang	Songxian	HuangZhuang	SanHe	6th Batch	Provincial Level	112.199	34.0126	Ming and Qing Dynasties	557	409.777	264.278	17842.3
182	Luoyang	Songxian	JiuGao	ZhangZhuang	6th Batch	Provincial Level	112.269	34.2014	After Qing Dynasty	541	2792.86	316.248	17447.4
183	Luoyang	Songxian	MuZhi	LiPan	6th Batch	Provincial Level	112.18	33.9955	Ming and Qing Dynasties	643	599.635	296.551	18536.3
184	Luoyang	Songxian	YanZhuang	RanBa	6th Batch	Provincial Level	112.042	34.3014	Pre-Qin Period	597	322.41	352.415	17320.4
185	Luoyang	Xinan	BeiYe	XiDi	6th Batch	Provincial Level	112.081	34.9323	After Qing Dynasty	465	1525.66	1907.37	22405.9
186	Luoyang	Xinan	CangTou	QuQiang	6th Batch	Provincial Level	112.253	34.8425	After Qing Dynasty	438	2737.87	1971.96	15392.5
187	Luoyang	Xinan	ShiJing	HeiBa	6th Batch	Provincial Level	112.058	34.9632	After Qing Dynasty	376	608.441	1288.66	26204.7
188	Luoyang	Xinan	Zheng	ShiQuan	6th Batch	Provincial Level	112.182	34.8256	Tang, Song and Yuan Dynasties	375	2071.26	2050.69	10634.4
189	Luoyang	Yanshi	ShanHua	SiGou	6th Batch	Provincial Level	112.901	34.7097	Ming and Qing Dynasties	119	680.019	3639.87	8744.99
190	Luoyang	Yichuan	JiangZuo	ShangWang	6th Batch	Provincial Level	112.713	34.4569	After Qing Dynasty	534	1773.64	1616.09	26148.9
191	Luoyang	Yiyang	Gao	Wen	6th Batch	Provincial Level	111.922	34.5783	Ming and Qing Dynasties	419	1455.44	767.923	16092.6
192	Luohe	Wuyang	BeiWuDu	WenChangJie	6th Batch	Provincial Level	113.7	33.6183	After Qing Dynasty	72	286.15	1320.14	22770
193	Luohe	Wuyang	TaiWei	GuanZhai	6th Batch	Provincial Level	113.755	33.6527	Pre-Qin Period	73	1961.58	1351.13	22343.2
194	Nanyang	Urban-Rural Integration Demonstration Zone	XinDian	QianMoYing	6th Batch	Provincial Level	112.683	33.1086	Ming and Qing Dynasties	141	837.797	1971.06	17945.2
195	Nanyang	Fangcheng	ErLangMiao	XiWuGou	6th Batch	Provincial Level	113.057	33.1676	Ming and Qing Dynasties	155	1892.92	503.165	11730.7
196	Nanyang	Fangcheng	GuangYang	GaoGou	6th Batch	Provincial Level	112.716	33.3352	Pre-Qin Period	235	244.874	475.029	26733.5
197	Nanyang	Fangcheng	LiuHe	JingWan	6th Batch	Provincial Level	112.791	33.3518	Ming and Qing Dynasties	200	388.213	486.29	21070.4
198	Nanyang	Sheqi	MiaoDian	LaoGouLiu	6th Batch	Provincial Level	113.043	32.9196	Ming and Qing Dynasties	137	790.977	862.791	18259.3
199	Nanyang	Sheqi	XiaWa	JingLou	6th Batch	Provincial Level	113.143	33.1062	Pre-Qin Period	197	1395.88	740.188	19703.8
200	Nanyang	Sheqi	ZhaoHe	BuKou	6th Batch	Provincial Level	112.939	33.0446	Pre-Qin Period	122	731.842	1468.42	1710.34
201	Nanyang	Tanghe	QiYi	GuGou	6th Batch	Provincial Level	112.975	32.4072	After Qing Dynasty	209	1885.46	904.713	34495
202	Nanyang	Tongbai	BuJiang	FuLou	6th Batch	Provincial Level	113.102	32.5797	Pre-Qin Period	150	262.861	602.036	25569.3
203	Nanyang	Tongbai	XinJi	MoGou	6th Batch	Provincial Level	113.14	32.465	After Qing Dynasty	196	1541.65	560.134	25698
204	Nanyang	Tongbai	YueHe	TangCheng	6th Batch	Provincial Level	113.531	32.3457	Pre-Qin Period	123	193.523	594.2	13166.8
205	Nanyang	Wancheng	WaDian	JieZhong	6th Batch	Provincial Level	112.481	32.6994	Ming and Qing Dynasties	100	1426.11	1701.97	22269.5
206	Nanyang	Xixia	TianGuan	CaoGou	6th Batch	Provincial Level	111.682	33.1735	Ming and Qing Dynasties	248	1694.38	424.668	19099.4
207	Nanyang	Xichuan	CangFang	LiuPei	6th Batch	Provincial Level	111.521	32.8009	Ming and Qing Dynasties	163	2611.33	512.266	37179.3
208	Nanyang	Xichuan	CangFang	QingQuan	6th Batch	Provincial Level	111.437	32.7553	Ming and Qing Dynasties	224	1455.63	461.439	42156.8
209	Nanyang	Xichuan	JingZiGuan	BeiJie	6th Batch	Provincial Level	111.023	33.249	Tang, Song and Yuan Dynasties	268	772.871	485.032	41920.3
210	Nanyang	Xinye	ShaYan	XiaWuXi	6th Batch	Provincial Level	112.442	32.5824	Pre-Qin Period	91	588.468	1627.85	9996.76
211	Pingdingshan	Baofeng	DaYing	QingLiangSi	6th Batch	Provincial Level	112.88	33.9253	Tang, Song and Yuan Dynasties	228	568.663	3323.38	17489.4
212	Pingdingshan	Jiaxian	AnLiang	DingLiZhuang	6th Batch	Provincial Level	113.244	34.067	Ming and Qing Dynasties	168	324.831	1619.18	11010.8
213	Pingdingshan	Jiaxian	AnLiang	GaoDong	6th Batch	Provincial Level	113.216	34.0609	Ming and Qing Dynasties	193	937.646	1564.54	9766.28
214	Pingdingshan	Jiaxian	AnLiang	LuZhuang	6th Batch	Provincial Level	113.284	34.0427	Ming and Qing Dynasties	127	198.763	1570.35	10663
215	Pingdingshan	Jiaxian	BaiMiao	DaGuoZhuang	6th Batch	Provincial Level	113.231	34.0185	Pre-Qin Period	148	128.974	1605.37	5649.43
216	Pingdingshan	Jiaxian	CiBa	GouShuZhang	6th Batch	Provincial Level	113.104	34.0901	Ming and Qing Dynasties	295	3255.87	1614.43	15721.8
217	Pingdingshan	Jiaxian	CiBa	GuSaoSi	6th Batch	Provincial Level	113.021	34.0924	Pre-Qin Period	178	5087.7	1612.16	18365.3
218	Pingdingshan	Jiaxian	CiBa	KongShanDong	6th Batch	Provincial Level	113.088	34.1656	Ming and Qing Dynasties	508	4239.1	1305.66	22742.8
219	Pingdingshan	Jiaxian	CiBa	QingQuan	6th Batch	Provincial Level	113.114	34.0864	Ming and Qing Dynasties	280	2409.52	1643.5	14869.3
220	Pingdingshan	Jiaxian	CiBa	XuWa	6th Batch	Provincial Level	113.029	34.0759	Ming and Qing Dynasties	157	4129.13	1416.59	19498.8
221	Pingdingshan	Jiaxian	HuangDao	ShiWangHe	6th Batch	Provincial Level	113.141	34.1059	Ming and Qing Dynasties	283	154.037	1634.6	15671.7
222	Pingdingshan	Jiaxian	ZhongTou	BeiSanLangMiao	6th Batch	Provincial Level	113.341	33.9761	Pre-Qin Period	106	161.675	1591.36	12540.7
223	Pingdingshan	Lushan	LiangWa	BaLiPing	6th Batch	Provincial Level	112.932	33.8181	Ming and Qing Dynasties	232	2736.83	442.851	9243.4
224	Pingdingshan	Lushan	LiangWa	DuanDian	6th Batch	Provincial Level	112.904	33.8088	Tang, Song and Yuan Dynasties	175	400.412	425.817	7831.5
225	Pingdingshan	Lushan	SiKeShu	ChaiGou	6th Batch	Provincial Level	112.58	33.6819	Ming and Qing Dynasties	269	1840.81	415.458	24941.1
226	Pingdingshan	Lushan	SiKeShu	PengZhuang	6th Batch	Provincial Level	112.595	33.6655	Ming and Qing Dynasties	226	264.393	419.973	24335.1
227	Pingdingshan	Lushan	SiKeShu	TuLou	6th Batch	Provincial Level	112.575	33.6549	Ming and Qing Dynasties	241	667.789	472.424	22284.1
228	Pingdingshan	Lushan	TuanCheng	NiuWangMiao	6th Batch	Provincial Level	112.638	33.635	Ming and Qing Dynasties	408	650.267	327.429	24890.3
229	Pingdingshan	Lushan	TuanCheng	YingShan	6th Batch	Provincial Level	112.667	33.6587	Ming and Qing Dynasties	483	2706.98	335.15	23124.6
230	Pingdingshan	Lushan	XiaTang	SongDuoGou	6th Batch	Provincial Level	112.656	33.7749	Ming and Qing Dynasties	366	1005.18	400.5	22848.3
231	Pingdingshan	Yexian	HongZhuangYang	LuoGangBei	6th Batch	Provincial Level	113.558	33.7225	Ming and Qing Dynasties	75	758.079	987.14	16299.8
232	Pingdingshan	Yexian	MaZhuangHuiZu	XiLou	6th Batch	Provincial Level	113.374	33.5784	Pre-Qin Period	89	1632.96	1018.34	5560.26
233	Pingdingshan	Yexian	XiaLi	YueLou	6th Batch	Provincial Level	113.248	33.513	Ming and Qing Dynasties	105	505.456	810.008	15009
234	Pingdingshan	Yexian	YeYi	DuanZhuang	6th Batch	Provincial Level	113.331	33.51	After Qing Dynasty	99	435.766	1035.78	12451
235	Puyang	Economic and Technological Development Zone	XinXi	XiLuDou	6th Batch	Provincial Level	114.946	35.6434	Ming and Qing Dynasties	54	1488.73	1500.46	8986.61
236	Puyang	Nanle	Liang	HanZhuang	6th Batch	Provincial Level	115.12	36.1866	Ming and Qing Dynasties	50	774.54	1383.42	13642.2
237	Puyang	Qingfeng	GuCheng	Liang	6th Batch	Provincial Level	115.056	36.0053	After Qing Dynasty	55	4466.17	1438.13	11512.1
238	Puyang	Qingfeng	ShuangMiao	ShaGeZhai	6th Batch	Provincial Level	115.199	35.8355	After Qing Dynasty	53	699.606	1378.8	11178.4
239	Puyang	Taiqian	HouFang	WangLou	2nd Batch	Provincial Level	113.009	34.1226	Ming and Qing Dynasties	197	2270.54	1655.24	16137.3
240	Pingdingshan	Ruzhou	LingTou	DuanZiPu	6th Batch	Provincial Level	112.883	34.2808	Ming and Qing Dynasties	414	267.196	1652.16	13628.5
241	Sanmenxia	Hubin	GaoMiao	WeiJiaGou	6th Batch	Provincial Level	111.321	34.7749	Pre-Qin Period	672	1109.92	5230.5	40001.8
242	Sanmenxia	Lingbao	WuMu	FengMaiSi	6th Batch	Provincial Level	110.893	34.4452	Ming and Qing Dynasties	726	2713.15	1069.94	9309.18
243	Sanmenxia	Lushi	DongMing	DongPing	6th Batch	Provincial Level	111.031	34.0858	Ming and Qing Dynasties	668	300.266	181.592	3736.11
244	Sanmenxia	Lushi	DongMing	JiangQu	6th Batch	Provincial Level	111.13	34.1035	Ming and Qing Dynasties	535	452.853	170.202	9807.31
245	Sanmenxia	Lushi	FanLi	JianDi	6th Batch	Provincial Level	111.181	34.1279	Ming and Qing Dynasties	519	68.3053	168.498	15134.1
246	Sanmenxia	Lushi	FanLi	LiPu	6th Batch	Provincial Level	111.216	34.1444	Ming and Qing Dynasties	739	827.746	167.926	18788.1
247	Sanmenxia	Lushi	FanLi	Miao	6th Batch	Provincial Level	111.164	34.1014	Ming and Qing Dynasties	588	1200.83	144.816	12340.8
248	Sanmenxia	Lushi	GuanDaoKou	GuoLing	6th Batch	Provincial Level	111.125	34.3151	Ming and Qing Dynasties	905	2899.48	142.314	29614.8
249	Sanmenxia	Lushi	GuanDaoKou	XinPing	6th Batch	Provincial Level	111.061	34.3011	Ming and Qing Dynasties	978	766.14	173.853	27153.7
250	Sanmenxia	Lushi	MuTong	MuTong	6th Batch	Provincial Level	110.729	34.1087	After Qing Dynasty	1033	284.425	124.236	28949.3
251	Sanmenxia	Lushi	PanHe	HuangYe	6th Batch	Provincial Level	110.889	34.0433	Pre-Qin Period	904	753.566	123.23	13792.5
252	Sanmenxia	Lushi	PanHe	LiangHe	6th Batch	Provincial Level	110.891	34.0758	Ming and Qing Dynasties	807	271.617	170.364	13856.1
253	Sanmenxia	Lushi	PanHe	QianHe	6th Batch	Provincial Level	110.854	34.0708	Ming and Qing Dynasties	966	479.096	147.061	17061.5
254	Sanmenxia	Lushi	ShaHe	DaiWang	6th Batch	Provincial Level	110.964	34.0258	Ming and Qing Dynasties	812	1114.18	174.483	7562.34
255	Sanmenxia	Lushi	ShaHe	ZhouJia	6th Batch	Provincial Level	110.919	34.0505	Ming and Qing Dynasties	914	1094.66	170.659	11040.3
256	Sanmenxia	Lushi	ShiZiPing	HuaYuanSi	6th Batch	Provincial Level	110.864	33.7932	Ming and Qing Dynasties	1150	138.044	121.606	32564.9
257	Sanmenxia	Lushi	ShiZiPing	LiuShuWan	6th Batch	Provincial Level	110.908	33.7425	Ming and Qing Dynasties	1004	196.133	121.548	35955
258	Sanmenxia	Lushi	ShiZiPing	ShiZiPing	6th Batch	Provincial Level	110.875	33.7881	Ming and Qing Dynasties	1204	563.085	121.515	32566.5
259	Sanmenxia	Lushi	ShiZiPing	YanZiHe	1st Batch	Provincial Level	114.898	34.3124	Ming and Qing Dynasties	55	1310.4	1124.33	19884.1
260	Sanmenxia	Lushi	WaYaoGou	FengHuang	6th Batch	Provincial Level	111.038	33.7072	Ming and Qing Dynasties	921	87.9923	121.653	37707.2
261	Sanmenxia	Lushi	WaYaoGou	GuZhai	6th Batch	Provincial Level	111.095	33.6634	Ming and Qing Dynasties	835	2720.28	122.206	42781.3
262	Sanmenxia	Lushi	WaYaoGou	GuanGou	6th Batch	Provincial Level	111.012	33.6667	Ming and Qing Dynasties	878	1381.84	122.378	42213.2
263	Sanmenxia	Lushi	WaYaoGou	WaYaoGou	6th Batch	Provincial Level	111.063	33.6591	Ming and Qing Dynasties	961	676.157	126.548	43010
264	Sanmenxia	Lushi	WenYu	HuiDuiShi	6th Batch	Provincial Level	111.262	33.9621	After Qing Dynasty	1134	1589.6	118.594	22388.2
265	Sanmenxia	Lushi	WuLiChuan	BeiLi	6th Batch	Provincial Level	111.054	33.8045	Ming and Qing Dynasties	1196	911.907	120.394	27111.1
266	Sanmenxia	Lushi	WuLiChuan	GuMuYao	6th Batch	Provincial Level	111.059	33.7648	Ming and Qing Dynasties	685	50.0261	157.218	31461.1
267	Sanmenxia	Lushi	XuJiaWan	FengHuangWan	6th Batch	Provincial Level	110.697	33.997	Ming and Qing Dynasties	839	425.677	147.698	31813.8
268	Sanmenxia	Lushi	ZhuYangGuan	PiaoChi	6th Batch	Provincial Level	111.098	33.7185	Ming and Qing Dynasties	929	270.98	121.421	36845.5
269	Sanmenxia	Mianchi	Chen	ShangNanZhuang	6th Batch	Provincial Level	111.717	34.7957	Ming and Qing Dynasties	566	674.493	1267.02	5568.4
270	Sanmenxia	Mianchi	Nan	XiShanDi	6th Batch	Provincial Level	111.85	35.0568	Pre-Qin Period	390	1701.34	925.582	32602.4
271	Sanmenxia	Shanzhou	CaiYuan	BeiYang	6th Batch	Provincial Level	111.321	34.6948	Ming and Qing Dynasties	704	2195.26	709.448	40756.6
272	Sanmenxia	Shanzhou	CaiYuan	TianJiaZhuang	6th Batch	Provincial Level	111.297	34.6843	Ming and Qing Dynasties	666	1656.39	590.774	42419.8
273	Sanmenxia	Shanzhou	CaiYuan	YanLingGuan	6th Batch	Provincial Level	111.385	34.6234	Ming and Qing Dynasties	826	2254.87	448.819	35443.2
274	Shangqiu	Minquan	WangQiao	MaHuaZhuang	6th Batch	Provincial Level	115.255	34.7148	Ming and Qing Dynasties	66	4074.76	791.057	12253.1
275	Shangqiu	Xiayi	HanDaoKou	XiGuChang	6th Batch	Provincial Level	116.403	34.2344	Ming and Qing Dynasties	41	4184.55	782.468	25495.3
276	Shangqiu	Yucheng	WenJi	WangAn	6th Batch	Provincial Level	115.948	34.2635	Ming and Qing Dynasties	42	1231.22	917.95	15911.5
277	Xinxiang	Huixian	ShiNanZhai	NanWan	6th Batch	Provincial Level	113.643	35.7926	Ming and Qing Dynasties	633	359.91	922.853	33476.8
278	Xinxiang	Huixian	ShiPaiShiTou	HeiGouShui	6th Batch	Provincial Level	113.833	35.6624	Ming and Qing Dynasties	567	347.805	1148.72	22384.6
279	Xinxiang	Huixian	ShiPaiShiTou	HengLing	6th Batch	Provincial Level	113.866	35.6658	Ming and Qing Dynasties	647	1994.9	908.803	23383.6
280	Xinxiang	Huixian	ShiPaiShiTou	SongGongShui	6th Batch	Provincial Level	113.82	35.591	Ming and Qing Dynasties	335	1753.44	1032.52	14558.7
281	Xinxiang	Huixian	ShiShaYao	ShiMenJiao	6th Batch	Provincial Level	113.683	35.7371	Ming and Qing Dynasties	556	561.707	1110.63	31797.5
282	Xinxiang	Huixian	ShiZhang	ZaoYuan	6th Batch	Provincial Level	113.872	35.5482	Ming and Qing Dynasties	290	3584.13	1483.88	11951.6
283	Xinyang	Guangshan	HuaiDian	DaLiShu	6th Batch	Provincial Level	114.91	31.9104	Ming and Qing Dynasties	97	2470.22	610.089	10969.2
284	Xinyang	Guangshan	HuaiDian	YanGang	1st Batch	Provincial Level	113.224	33.3628	Ming and Qing Dynasties	143	1047.12	523.346	24052.8
285	Xinyang	Guangshan	NanXiangDian	MinChong	6th Batch	Provincial Level	114.7	31.8093	Pre-Qin Period	110	666.236	443.364	25098.6
286	Xinyang	Guangshan	WenShu	FangWa	6th Batch	Provincial Level	114.774	31.8974	Ming and Qing Dynasties	99	1194.35	561.209	17011.8
287	Xinyang	Guangshan	WenShu	LiFu	6th Batch	Provincial Level	114.723	31.9029	After Qing Dynasty	99	1219.17	585.397	20209.6
288	Xinyang	Guangshan	WenShu	NanWangGang	6th Batch	Provincial Level	114.843	31.9144	Ming and Qing Dynasties	56	527.707	559.072	11704.6
289	Xinyang	Guangshan	YanHe	ShuaiWa	6th Batch	Provincial Level	114.748	31.8066	Ming and Qing Dynasties	95	3309.08	557.896	22440.5
290	Xinyang	鸡公山 Management Area	LiJiaZhai	DaiWang	6th Batch	Provincial Level	114.05	31.8819	Ming and Qing Dynasties	204	3472.69	735.572	25077.4
291	Xinyang	鸡公山 Management Area	LiJiaZhai	YangGang	6th Batch	Provincial Level	114.196	31.8848	Ming and Qing Dynasties	204	877.434	538.672	24961.1
292	Xinyang	鸡公山 Management Area	WuShengGuan	XinDian	6th Batch	Provincial Level	114.071	31.8299	After Qing Dynasty	408	1421.51	739.343	30258.2
293	Xinyang	Shihe	ShiHeGang	SiWangShan	6th Batch	Provincial Level	113.898	32.0424	After Qing Dynasty	104	368.667	713.054	21677.1
294	Xinyang	Xinxian	ChenDian	GaoWan	6th Batch	Provincial Level	114.766	31.5726	After Qing Dynasty	234	1628.25	456.101	10370.2
295	Xinyang	Xinxian	JianChangHe	YouZha	6th Batch	Provincial Level	114.807	31.5056	After Qing Dynasty	123	782.077	455.99	14004.2
296	Xinyang	Xinxian	SuHe	GuoDaWa	6th Batch	Provincial Level	114.633	31.7233	Ming and Qing Dynasties	342	1877.55	334.475	23752.7
297	Xinyang	Xinxian	XinJi	HeLong	6th Batch	Provincial Level	114.998	31.582	After Qing Dynasty	347	136.047	452.583	14038.9
298	Xinyang	Xinxian	ZhouHe	LiuPu	6th Batch	Provincial Level	115.08	31.5978	Ming and Qing Dynasties	403	1030.11	451.782	21215.8
299	Xuchang	Xiangcheng	ShiLiPu	ShangZhuang	6th Batch	Provincial Level	113.439	33.9212	After Qing Dynasty	88	1352.64	1879.61	7990.97
300	Xuchang	Xiangcheng	YingQiaoHuiZu	BeiJie	6th Batch	Provincial Level	113.6	33.9679	Tang, Song and Yuan Dynasties	89	79.347	1743.65	17036.5
301	Xuchang	Xiangcheng	YingQiaoHuiZu	JianSheJie	6th Batch	Provincial Level	113.594	33.9599	Tang, Song and Yuan Dynasties	91	857.723	2020.16	16019.4
302	Xuchang	Yuzhou	FangShan	PengGou	6th Batch	Provincial Level	113.183	34.2709	After Qing Dynasty	349	2491.34	1638.73	24716.5
303	Xuchang	Yuzhou	HongChang	HongBei	6th Batch	Provincial Level	113.324	34.0936	Ming and Qing Dynasties	151	152.203	2137.85	14993.4
304	Xuchang	Yuzhou	JiuShan	ChuHuangZhuang	6th Batch	Provincial Level	113.159	34.202	After Qing Dynasty	306	1726.79	2118.21	25406.1
305	Xuchang	Yuzhou	JiuShan	Wang	6th Batch	Provincial Level	113.192	34.212	Ming and Qing Dynasties	307	195.626	2107	25489.1
306	Xuchang	Yuzhou	Mo	MaDong	6th Batch	Provincial Level	113.186	34.1774	Ming and Qing Dynasties	300	112.294	2191.38	22454.4
307	Xuchang	Yuzhou	QianJing	ChenDong	6th Batch	Provincial Level	113.405	34.2943	Ming and Qing Dynasties	211	3788.01	2519.11	15443.6
308	Xuchang	Yuzhou	QianJing	HengShan	6th Batch	Provincial Level	113.387	34.2981	Pre-Qin Period	205	3242.41	2406.28	16451.2
309	Xuchang	Yuzhou	QianJing	ZhangDong	6th Batch	Provincial Level	113.458	34.3059	Ming and Qing Dynasties	261	1360.61	1953.24	15655.4
310	Xuchang	Yuzhou	ShenHou	HuaiShuWan	6th Batch	Provincial Level	113.191	34.1181	After Qing Dynasty	400	610.16	2258.91	15976.5
311	Xuchang	Yuzhou	ShenHou	YuGou	6th Batch	Provincial Level	113.164	34.1074	Tang, Song and Yuan Dynasties	373	1427.58	2265.55	15193.7
312	Xuchang	Yuzhou	WuLiang	HuangLuHe	6th Batch	Provincial Level	113.546	34.2678	Ming and Qing Dynasties	173	113.58	2290.92	13538.7
313	Zhengzhou	Dengfeng	DaJinDian	YuanQiao	6th Batch	Provincial Level	113.007	34.3864	Ming and Qing Dynasties	352	1500.13	2565.24	7734.5
314	Zhengzhou	Dengfeng	ShaoLin	LeiJiaGou	6th Batch	Provincial Level	112.964	34.5227	Ming and Qing Dynasties	599	3954.95	2145.28	9125.06
315	Zhoukou	Xihua	HongHuaJi	LongChiTou	6th Batch	Provincial Level	114.475	33.8126	Pre-Qin Period	58	1061.05	1054.27	4962.41
316	Zhumadian	Xiping	LuMiao	CaiZhuang	6th Batch	Provincial Level	113.711	33.3303	Ming and Qing Dynasties	80	1621.77	1240.67	15936.6
317	Zhumadian	Yicheng	ShuiTun	QiaoZhuang	6th Batch	Provincial Level	114.18	32.9863	After Qing Dynasty	59	1220.94	1107.07	15532.3
318	Zhumadian	Zhengyang	FuZhai	WuGe	6th Batch	Provincial Level	114.442	32.7538	Ming and Qing Dynasties	61	1071.53	489.273	16836.6
319	Zhumadian	Zhengyang	FuZhai	YinZhai	6th Batch	Provincial Level	114.445	32.7115	Ming and Qing Dynasties	61	3511.75	508.702	12671.7
320	Nanyang	Dengzhou	BaiNiu	LiuLou	3rd Batch	Provincial Level	112.248	32.6839	Ming and Qing Dynasties	99	101.007	924.74	15459.8
321	Nanyang	Dengzhou	BaiNiu	ZhuShaoBei	3rd Batch	Provincial Level	112.201	32.7275	Ming and Qing Dynasties	106	1812.09	1023.58	12109.4
322	Nanyang	Dengzhou	Luozhuang	QingZhong	3rd Batch	Provincial Level	111.946	32.9279	Pre-Qin Period	157	1745.07	997.373	16683.4
323	Xinyang	Gushi	DuanJi	QiShan	3rd Batch	Provincial Level	115.687	31.8482	Ming and Qing Dynasties	201	1958.22	455.433	26702.5
324	Hebi	Heshan	HeBiJi	CaoJia	3rd Batch	Provincial Level	114.144	35.9715	Tang, Song and Yuan Dynasties	211	130.166	4988.16	7771.12
325	Hebi	Heshan	HeBiJi	DaLv	3rd Batch	Provincial Level	114.15	36.0115	Pre-Qin Period	196	245.542	4098.22	11836
326	Hebi	Heshan	HeBiJi	LiLinTou	3rd Batch	Provincial Level	114.129	36.004	Pre-Qin Period	273	620.616	4192.15	11542.3
327	Hebi	Heshan	HeBiJi	QianShu	3rd Batch	Provincial Level	114.166	36.0431	Pre-Qin Period	183	380.417	7314.7	15092
328	Hebi	Heshan	JiJiaShan	GaoDongGou	3rd Batch	Provincial Level	114.132	35.9516	Ming and Qing Dynasties	231	1555.22	6087.43	6350.65
329	Hebi	Heshan	JiJiaShan	ZhangJiaGou	3rd Batch	Provincial Level	114.082	35.9446	Pre-Qin Period	396	2706.87	2943.49	9212.99
330	Hebi	Qixian	BeiYang	YouCheng	3rd Batch	Provincial Level	114.065	35.6446	Ming and Qing Dynasties	545	6127.05	1413.78	12166.7
331	Hebi	Qixian	Gao	Gao	3rd Batch	Provincial Level	114.231	35.6993	Pre-Qin Period	89	1140.66	2337.31	10595.1
332	Hebi	Qixian	HuangDong	DongZhang	3rd Batch	Provincial Level	114.066	35.7312	Pre-Qin Period	311	263.545	1352.03	17709.7
333	Hebi	Qixian	HuangDong	XiZhang	3rd Batch	Provincial Level	114.057	35.7316	Pre-Qin Period	321	68.0834	1722.44	18248
334	Hebi	Qixian	HuangDong	YuQuan	3rd Batch	Provincial Level	114.119	35.7234	Ming and Qing Dynasties	229	457.034	1534.28	14360.8
335	Hebi	Qixian	LingShan	ZhaoZhuang	4th Batch	National Level	114.106	35.6681	Ming and Qing Dynasties	214	5644.35	1512.85	10283
336	Hebi	Shancheng	LuLou	ChenJiaWan	3rd Batch	Provincial Level	114.187	35.9084	Ming and Qing Dynasties	153	74.0965	8417.29	1285.86
337	Hebi	Shancheng	LuLou	HouYing	3rd Batch	Provincial Level	114.209	35.8857	Tang, Song and Yuan Dynasties	135	240.489	6269.19	3710.78
338	Hebi	Shancheng	LuLou	SiWan	5th Batch	National Level	114.178	35.8867	Tang, Song and Yuan Dynasties	174	1846.98	9246.31	1920.61
339	Hebi	Shancheng	ShiLin	BoJiaGou	3rd Batch	Provincial Level	114.213	35.9613	Pre-Qin Period	161	579.122	4009.49	7106.02
340	Hebi	Shancheng	ShiLin	HeiTa	3rd Batch	Provincial Level	114.241	35.9632	Ming and Qing Dynasties	121	87.3213	4209.85	8758.49
341	Hebi	Shancheng	ShiLin	LaiJiaHe	3rd Batch	Provincial Level	114.207	35.9757	Pre-Qin Period	138	52.0946	4001.83	8311.64
342	Hebi	Shancheng	ShiLin	SanJia	3rd Batch	Provincial Level	114.218	35.9373	Ming and Qing Dynasties	165	2894.91	4228.12	5306.98
343	Hebi	Shancheng	ShiLin	ShiFeng	3rd Batch	Provincial Level	114.256	35.9633	Ming and Qing Dynasties	122	313.74	4055.67	9479.49
344	Kaifeng	Qixian	GeGang	GuKongSang	3rd Batch	Provincial Level	114.652	34.5827	Pre-Qin Period	66	804.529	1307.61	11473.5
345	Kaifeng	Tongxu	FengZhuang	YangZhuang	3rd Batch	Provincial Level	114.468	34.5314	Ming and Qing Dynasties	65	1042.94	1340.57	6197.07
346	Kaifeng	Tongxu	SunYing	NanLiZuo	3rd Batch	Provincial Level	114.326	34.4973	Pre-Qin Period	69	309.601	1567.93	12282.5
347	Kaifeng	Tongxu	ZhangZhi	HouQiBu	3rd Batch	Provincial Level	114.587	34.4964	Pre-Qin Period	63	274.673	1599.68	11807.8
348	Kaifeng	Tongxu	ZhangZhi	YueZhai	3rd Batch	Provincial Level	114.538	34.4734	Tang, Song and Yuan Dynasties	62	784.498	1635.56	7104.77
349	Kaifeng	Weishi	WeiChuan	NanJie	3rd Batch	Provincial Level	113.986	34.2868	Pre-Qin Period	77	1106.87	1489.39	21477
350	Kaifeng	Xiangfu	DuLiang	GuoDuLi	3rd Batch	Provincial Level	114.596	34.8268	Pre-Qin Period	68	164.239	819.632	16959.5
351	Kaifeng	Xiangfu	ZhuXian	GuYiJie	3rd Batch	Provincial Level	114.265	34.6144	Ming and Qing Dynasties	76	888.643	781.614	19904.7
352	Kaifeng	Xiangfu	ZhuXian	XiJie	4th Batch	National Level	114.258	34.6083	Tang, Song and Yuan Dynasties	75	1601.72	841.838	20756.7
353	Luoyang	Luanchuan	TanTou	GuCheng	3rd Batch	Provincial Level	111.749	33.9966	Tang, Song and Yuan Dynasties	465	377.098	522.566	25662
354	Luoyang	Luanchuan	TanTou	ShiMen	3rd Batch	Provincial Level	111.769	33.9955	Pre-Qin Period	530	924.558	512.599	26488.4
355	Luoyang	Luanchuan	TanTou	TangYing	3rd Batch	Provincial Level	111.785	33.9892	Ming and Qing Dynasties	456	215.598	513.191	26723.8
356	Luoyang	Luoning	XiaYu	GuDong	3rd Batch	Provincial Level	111.281	34.2119	Pre-Qin Period	615	792.371	430.541	27854.1
357	Luoyang	Luoning	XiaoJie	LiJiaYuan	3rd Batch	Provincial Level	111.6	34.4599	Tang, Song and Yuan Dynasties	569	38.0934	445.374	9403.17
358	Luoyang	Ruyang	LiuDian	TengLing	3rd Batch	Provincial Level	112.524	34.1281	Tang, Song and Yuan Dynasties	374	1859.09	634.923	6697.47
359	Luoyang	Xinan	BeiYe	GanQuan	4th Batch	National Level	112.524	34.8588	Ming and Qing Dynasties	202	1591.7	1716.51	8568.82
360	Luoyang	Xinan	CangTou	SunDou	4th Batch	National Level	112.282	34.841	Ming and Qing Dynasties	401	1736.16	1915.94	13857.8
361	Luoyang	Xinan	ShiJing	JingGou	3rd Batch	Provincial Level	112.062	35.0012	Pre-Qin Period	495	815.919	1618.09	30106.5
362	Luoyang	Xinan	ShiJing	ShanWo	3rd Batch	Provincial Level	112.017	34.9826	Ming and Qing Dynasties	432	838.183	1214.97	29299.3
363	Luoyang	Xinan	ShiJing	WangJiaGou	3rd Batch	Provincial Level	111.971	35.0555	Ming and Qing Dynasties	389	1401.9	1798.78	36154.2
364	Nanyang	Tanghe	QiYi	WangTian	3rd Batch	Provincial Level	112.856	32.4189	After Qing Dynasty	212	439.194	609.702	30662.9
365	Nanyang	Tongbai	YueHe	XiWan	3rd Batch	Provincial Level	113.469	32.3381	Ming and Qing Dynasties	126	319.176	602.345	7935.5
366	Nanyang	Xichuan	ShengWan	TuDiLing	3rd Batch	National Level	111.31	32.9113	Ming and Qing Dynasties	318	121.173	372.221	29367.2
367	Pingdingshan	Jiaxian	AnLiang	MiaoLou	3rd Batch	Provincial Level	113.263	34.0711	Ming and Qing Dynasties	163	1169.93	1614.71	12106.2
368	Pingdingshan	Jiaxian	CiBa	MaShan	3rd Batch	Provincial Level	113.114	34.1143	Ming and Qing Dynasties	385	1488.23	1574.34	17528.7
369	Pingdingshan	Jiaxian	XueDian	ZhangWuLou	3rd Batch	Provincial Level	113.094	34.029	Ming and Qing Dynasties	148	438.589	1757.23	11763
370	Pingdingshan	Jiaxian	ZhaYuan	MaHong	4th Batch	National Level	113.173	33.993	Tang, Song and Yuan Dynasties	139	539.246	1688.68	3569.91
371	Pingdingshan	Lushan	BeiZi	DongShan	3rd Batch	Provincial Level	112.621	33.963	Ming and Qing Dynasties	394	1814.26	456.639	25719.9
372	Pingdingshan	Lushan	LiangWa	BanPoYang, BaTouGuo	3rd Batch	Provincial Level	112.944	33.7992	Ming and Qing Dynasties	157	2135.12	464.887	7790.23
373	Pingdingshan	Ruzhou	DaYu	HuoShiLing	3rd Batch	Provincial Level	112.988	34.2302	Ming and Qing Dynasties	673	2070.44	1579.75	15580.4
374	Pingdingshan	Ruzhou	QiLing	HePo	3rd Batch	Provincial Level	112.829	34.2236	Ming and Qing Dynasties	264	1097.75	1775.02	6783
375	Pingdingshan	Ruzhou	ZhiFang	WuXun	3rd Batch	Provincial Level	113.012	34.105	Ming and Qing Dynasties	181	3784.07	1838.83	17008
376	Pingdingshan	Ruzhou	ZhiFang	ZhiBei	3rd Batch	Provincial Level	112.967	34.1064	Pre-Qin Period	176	181.327	1813.5	13259.7
377	Sanmenxia	Lingbao	Jiao	Dong	3rd Batch	Provincial Level	110.848	34.5142	Ming and Qing Dynasties	483	847.932	1660.4	2144.97
378	Sanmenxia	Lingbao	YuLing	DiDong	3rd Batch	Provincial Level	110.46	34.5651	Pre-Qin Period	409	71.4987	1342.13	36792.5
379	Sanmenxia	Mianchi	Zhang	SuQin	3rd Batch	Provincial Level	111.648	34.7623	Pre-Qin Period	557	1424.2	1172.42	10599.8
380	Sanmenxia	Shanxian	XiZhang	DingGuanYing	3rd Batch	Provincial Level	111.223	34.709	Pre-Qin Period	614	3025.09	710.714	37812.3
381	Xinxiang	Huixian	ShiNanZhai	QiWangZhai	5th Batch	National Level	113.601	35.8128	Pre-Qin Period	991	1638.71	628.53	33457.8
382	Xinxiang	Huixian	ShiShaYao	ShuiMo	4th Batch	National Level	113.62	35.7205	Ming and Qing Dynasties	830	429.529	663.266	32339.3
383	Xinyang	Guangshan	MaFan	DaiWaCunYangLiuWanZu	3rd Batch	Provincial Level	114.564	31.9738	Ming and Qing Dynasties	70	2221.69	550.343	25423.7
384	Xinyang	Guangshan	PoBeiHe	HuangTuWanCunWangWanZu	3rd Batch	Provincial Level	114.955	31.8019	Ming and Qing Dynasties	81	2989.08	554.499	21491.7
385	Xinyang	Guangshan	YanHe	GuanWeiZiCunXuFanZu	4th Batch	National Level	114.87	31.7821	After Qing Dynasty	66	274.875	571.737	17294.7
386	Xinyang	Guangshan	YanHe	LiFanCunNanLiWaZu	3rd Batch	Provincial Level	114.773	31.8447	After Qing Dynasty	84	3613.73	585.059	21625.6
387	Xinyang	Luoshan	LingShanFengJingQuLingShanShe	LianTangZu	3rd Batch	Provincial Level	114.24	31.9259	Tang, Song and Yuan Dynasties	234	6860.07	414.396	22444.3
388	Xinyang	Pingqiao	WuLiDian	HaoTang	3rd Batch	Provincial Level	114.294	32.1498	Ming and Qing Dynasties	64	1546.97	842.893	17129.9
389	Xinyang	Pingqiao	XingJi	LuoLouCunXiongZhuangZu	3rd Batch	Provincial Level	114.004	32.41	After Qing Dynasty	104	1143.51	816.356	35491.6
390	Xinyang	Shangcheng	JinGangTai	DuFan	3rd Batch	Provincial Level	115.47	31.7662	Ming and Qing Dynasties	131	180.911	473.435	7182.49
391	Xinyang	Xixian	QiaoLou	PangWan	3rd Batch	Provincial Level	114.73	32.3493	Ming and Qing Dynasties	55	1955.87	1126.6	756.086
392	Xinyang	Xinxian	DouShanHe	LiuWanCunChengWaZu	3rd Batch	Provincial Level	114.712	31.6693	After Qing Dynasty	196	2067.21	333.746	14501.4
393	Xinyang	Xinxian	GuoJiaHe	ChaiLouCunWangShanZu	3rd Batch	Provincial Level	114.686	31.624	After Qing Dynasty	196	1623.28	383.96	16113.8
394	Xinyang	Xinxian	GuoJiaHe	TuMenCunXuChongZu	3rd Batch	Provincial Level	114.677	31.6023	Ming and Qing Dynasties	161	246.185	390.724	17189.1
395	Xinyang	Xinxian	KaFang	HuWan, LiuJu	3rd Batch	National Level	114.621	31.6428	After Qing Dynasty	268	236.796	335.427	22331.3
396	Xinyang	Xinxian	KaFang	KaFangCunLouZiWanZu	3rd Batch	Provincial Level	114.611	31.6461	Ming and Qing Dynasties	199	89.1791	335.82	23324.9
397	Xinyang	Xinxian	KaFang	WangFanCunDaiHeZu	3rd Batch	Provincial Level	113.837	32.2964	Ming and Qing Dynasties	97	558.068	942.351	33890.8
398	Xinyang	Xinxian	ShaWo	PuDianCunSongChongZu	3rd Batch	Provincial Level	115.156	31.6196	Ming and Qing Dynasties	237	399.745	452.631	28125.1
399	Xinyang	Xinxian	TianPu	TangFanCunXiGaoShanZu	3rd Batch	Provincial Level	115.004	31.5563	Ming and Qing Dynasties	543	1060.91	451.861	15738.3
400	Xinyang	Xinxian	TianPu	XiangShanHuGuanLiQuShuiBang, HanShan	3rd Batch	National Level	114.949	31.5529	Tang, Song and Yuan Dynasties	222	116.299	386.748	11768.7
401	Xuchang	Yuzhou	GuoLian	KeZhang	3rd Batch	Provincial Level	113.52	34.1933	Ming and Qing Dynasties	140	330.814	2298.24	5895.99
402	Xuchang	Yuzhou	ShenHou	DongDa	3rd Batch	Provincial Level	113.233	34.1178	Ming and Qing Dynasties	397	778.732	2299.83	16130.7
403	Xuchang	Yuzhou	WuLiang	LongMen	3rd Batch	Provincial Level	113.51	34.3023	Tang, Song and Yuan Dynasties	275	198.889	2132.8	15739.1
404	Xuchang	Yuzhou	WuLiang	WangJia	3rd Batch	Provincial Level	113.579	34.3072	Ming and Qing Dynasties	224	3263.05	2124.46	16020
405	Xuchang	Yuzhou	ZhangDe	ZhangXi	4th Batch	National Level	113.408	34.0624	Pre-Qin Period	112	1857.08	2139.52	12169.5
406	Zhengzhou	Dengfeng	XuZhuang	YangLin	5th Batch	National Level	113.119	34.292	Ming and Qing Dynasties	413	6487.82	2203.79	19799.1
407	Zhengzhou	Xinmi	ChaoHua	ChaoHua	3rd Batch	Provincial Level	113.398	34.4539	Pre-Qin Period	176	98.0558	4001.73	7674.65
408	Zhengzhou	Xinmi	DaKui	DaKui	3rd Batch	Provincial Level	113.502	34.4402	Pre-Qin Period	141	437.104	3440.22	15555.7
409	Zhengzhou	Xinmi	Mi	Fan	3rd Batch	Provincial Level	113.297	34.5621	Ming and Qing Dynasties	291	2533.02	3837.95	7314.62
410	Zhengzhou	Xingyang	GaoShan	ShiDongGou	4th Batch	National Level	113.184	34.7914	Pre-Qin Period	225	5332.51	3568.03	14684.4
411	Zhoukou	Huangfan District Farm		Guo	3rd Batch	Provincial Level	114.399	33.7496	After Qing Dynasty	52	2999.79	1121.39	12420.1
412	Zhoukou	Huangfan District Farm		YinPo	3rd Batch	Provincial Level	114.489	34.2161	After Qing Dynasty	62	3511.01	876.377	19629.6
413	Zhoukou	Xihua	XiaoYao	BeiMen	3rd Batch	Provincial Level	114.263	33.7447	Ming and Qing Dynasties	59	117.346	922.782	24458.6
414	Zhumadian	Queshan	ZhuGou	HuangShiTou	3rd Batch	Provincial Level	113.682	32.8322	After Qing Dynasty	397	1456.29	367.833	31410
415	Zhumadian	Xiping	ShiLing	CangWangMiao	3rd Batch	Provincial Level	113.831	33.3954	Pre-Qin Period	75	2159.89	1246.11	16925.2
416	Anyang	Linzhou	ChaDian	DiErJing, NanPo	4th Batch	Provincial Level	113.826	35.814	Ming and Qing Dynasties	321	891.239	1705.39	27656.9
417	Anyang	Linzhou	ChaDian	DiErJing, XiGou	4th Batch	Provincial Level	113.817	35.8159	After Qing Dynasty	349	372.187	1866.37	27434.8
418	Anyang	Linzhou	ChaDian	XiGou	4th Batch	Provincial Level	113.983	36.1227	Ming and Qing Dynasties	546	2390	1219.55	16087.2
419	Anyang	Linzhou	ChaDian	XinDian, NanZhiGou	4th Batch	Provincial Level	113.797	35.8496	Ming and Qing Dynasties	379	131.71	1573.34	23814.6
420	Anyang	Linzhou	DongYao	ShiDaGou	5th Batch	National Level	113.968	35.9405	Pre-Qin Period	380	91.4042	1755.08	18567.9
421	Anyang	Linzhou	Rencun	HuangHou	5th Batch	National Level	113.77	36.319	Ming and Qing Dynasties	648	3210.26	1264.62	27379.2
422	Anyang	Linzhou	Rencun	NanFeng	4th Batch	Provincial Level	113.803	36.2587	Ming and Qing Dynasties	464	2021.17	1700.12	20603.5
423	Anyang	Linzhou	Shibanyan	CheFuGou	4th Batch	Provincial Level	113.709	36.2181	Ming and Qing Dynasties	848	2915.22	756.922	18576
424	Anyang	Linzhou	Shibanyan	GaoJiaTai	5th Batch	National Level	113.691	36.1134	Ming and Qing Dynasties	1025	168.463	689.95	11757.1
425	Anyang	Linzhou	Shibanyan	ShangPing	4th Batch	Provincial Level	113.702	36.1795	Ming and Qing Dynasties	1024	1162.79	706.412	15483
426	Anyang	Linzhou	Shibanyan	XiXiangPing	5th Batch	National Level	113.728	36.136	Ming and Qing Dynasties	807	354.407	749.641	10456.6
427	Anyang	Longan	MaTouJian	WangErGang	4th Batch	Provincial Level	114.316	35.9888	Pre-Qin Period	120	18.2852	2561.9	7590.67
428	Anyang	Tangyin	GuXian	Zhi	4th Batch	Provincial Level	114.474	35.9822	Ming and Qing Dynasties	60	1772.28	1546.43	12360.6
429	Hebi	Shancheng	ShiLin	ZhongShiLin	5th Batch	National Level	114.256	35.9231	Ming and Qing Dynasties	142	1610.7	4343.67	7529.84
430	Jiaozuo	Mengzhou	HuaiShu	GengGou	4th Batch	Provincial Level	112.592	34.9376	Ming and Qing Dynasties	229	2232.43	3450.96	16863
431	Jiaozuo	Mengzhou	XiGuo	MoGou	5th Batch	National Level	112.659	34.9061	Pre-Qin Period	138	656.267	2982.81	11058.5
432	Jiaozuo	Wenxian	FanTian	NanZhangLun	4th Batch	Provincial Level	112.928	34.9552	Ming and Qing Dynasties	115	2659.22	2829.71	13297.3
433	Jiaozuo	Xiuwu	Xi	DongJiaoKou	5th Batch	National Level	113.24	35.2952	Ming and Qing Dynasties	279	1690.72	1277.18	5034.65
434	Jiaozuo	Xiuwu	Xi	XiLingHou	4th Batch	Provincial Level	113.247	35.3049	Pre-Qin Period	403	2682.74	1129.34	6231.07
435	Luoyang	Luoning	LuoLing	PiPo	4th Batch	Provincial Level	111.392	34.3725	Pre-Qin Period	635	1531.7	424.959	23709.2
436	Luoyang	Mengjin	MaTun	BaoJiLing	4th Batch	Provincial Level	112.323	34.7682	Pre-Qin Period	290	1415.66	1584.78	12072.1
437	Luoyang	Yanshi	ShanHua	GuangMing	4th Batch	Provincial Level	112.889	34.7761	Ming and Qing Dynasties	271	2413.29	3567.89	7012.48
438	Luoyang	Yanshi	ShanHua	XinMing	4th Batch	Provincial Level	112.883	34.7483	Ming and Qing Dynasties	248	3094.78	3700.48	7849.15
439	Luoyang	Yanshi	ShanHua	YouDian	4th Batch	Provincial Level	112.882	34.7549	Tang, Song and Yuan Dynasties	273	2659.58	4139.16	7712.38
440	Nanyang	Fangcheng	ErLangMiao	ChenYan	4th Batch	Provincial Level	113.064	33.1384	Pre-Qin Period	172	929.931	590.339	14557
441	Nanyang	Fangcheng	GuZhuangDian	JinTangZhai	4th Batch	Provincial Level	112.418	33.1481	Pre-Qin Period	193	345.872	1877.02	19358.4
442	Nanyang	Fangcheng	XiaoShiDian	JiaGou	4th Batch	Provincial Level	111.181	33.1195	Ming and Qing Dynasties	186	485.306	509.683	27501.4
443	Nanyang	Xichuan	CangFang	MoGou	4th Batch	Provincial Level	111.503	32.854	Tang, Song and Yuan Dynasties	300	2596.61	442.301	31239.2
444	Pingdingshan	Jiaxian	AnLiang	DuanGou	4th Batch	Provincial Level	113.213	34.0762	Ming and Qing Dynasties	263	1334.36	1587.98	11398.8
445	Pingdingshan	Jiaxian	CiBa	BeiZhuYuanXi	4th Batch	Provincial Level	113.148	34.0579	Pre-Qin Period	225	375.878	1628.16	10646.6
446	Pingdingshan	Jiaxian	CiBa	DuanMoLi	4th Batch	Provincial Level	113.044	34.1158	Ming and Qing Dynasties	231	4917.54	1522.14	19472.9
447	Pingdingshan	Jiaxian	CiBa	Fu	4th Batch	Provincial Level	113.086	34.1114	Ming and Qing Dynasties	304	4032.72	1554.61	18565.4
448	Pingdingshan	Jiaxian	HuangDao	WangYingGou	5th Batch	National Level	113.189	34.0447	Pre-Qin Period	239	2156.47	1564.34	8032.91
449	Pingdingshan	Jiaxian	WangJi	Dong	4th Batch	Provincial Level	113.303	33.9625	Pre-Qin Period	100	720.677	1675.64	9096.25
450	Pingdingshan	Jiaxian	XueDian	DongGuanZhuang	4th Batch	Provincial Level	113.066	34.0202	Pre-Qin Period	139	1102.06	1667.46	13553.4
451	Pingdingshan	Jiaxian	XueDian	LvGou	4th Batch	Provincial Level	113.135	34.0261	Ming and Qing Dynasties	170	930.082	1595.28	8586.99
452	Sanmenxia	Lingbao	ZhuYang	LiNiuHe	4th Batch	Provincial Level	110.531	34.2572	After Qing Dynasty	1197	497.309	846.921	42196.6
453	Sanmenxia	Lingbao	ZhuYang	LiangChaHe	5th Batch	National Level	110.51	34.2605	Ming and Qing Dynasties	1128	121.523	864.534	43362.2
454	Sanmenxia	Lingbao	ZhuYang	WangJia	4th Batch	Provincial Level	110.711	34.2515	Ming and Qing Dynasties	964	552.286	862.721	33137.4
455	Sanmenxia	Shanzhou	ZhangBian	Qu	5th Batch	National Level	111.145	34.6416	Ming and Qing Dynasties	769	2114.2	603.065	28121.5
456	Sanmenxia	Shanzhou	ZhangWan	GuanZhaiTou	4th Batch	National Level	111.149	34.7493	Pre-Qin Period	409	675.806	847.905	35157.2
457	Shangqiu	Suiyang	WuQiang	NanBo	4th Batch	Provincial Level	115.652	34.1586	Pre-Qin Period	43	226.648	1464.95	31516
458	Shangqiu	Xiayi	MaTou	WeiZhuang	4th Batch	Provincial Level	115.967	34.0634	Pre-Qin Period	44	646.272	838.551	23625.5
459	Xinxiang	Huixian	ShiNan	ShiPen	4th Batch	Provincial Level	113.722	35.6508	After Qing Dynasty	410	177.664	1205.24	21822.2
460	Xinxiang	Huixian	ShiNan	XiWang	5th Batch	National Level	113.696	35.6831	Ming and Qing Dynasties	480	662.707	1456.18	25877.8
461	Xinxiang	Huixian	ShiZhang	PingLing	4th Batch	Provincial Level	113.849	35.5267	Ming and Qing Dynasties	282	2441.4	1309.66	8824.76
462	Xinyang	Guangshan	BaiQueYuan	FengZhaiCunFengChongZu	4th Batch	Provincial Level	115.102	31.7862	Ming and Qing Dynasties	91	316.029	619.954	28700.2
463	Xinyang	Luoshan	PengXin	DaoZuoCunDongFanZu	4th Batch	Provincial Level	114.388	31.9131	Ming and Qing Dynasties	76	199.987	524.418	32618.4
464	Xinyang	Shangcheng	WuHe	QingTangAoCunHuangXinWu	4th Batch	Provincial Level	115.278	31.7281	Ming and Qing Dynasties	132	15.5697	396.938	14677
465	Xuchang	Yuzhou	ChangZhuang	LaiGou	4th Batch	Provincial Level	113.357	34.3847	Ming and Qing Dynasties	514	3435.57	1816.06	14161.4
466	Xuchang	Yuzhou	ChangZhuang	WuPing	4th Batch	Provincial Level	113.335	34.3999	Ming and Qing Dynasties	522	2352.03	1493.33	12624.2
467	Xuchang	Yuzhou	FangGang	ShiKeng	4th Batch	Provincial Level	113.319	34.1589	Ming and Qing Dynasties	183	906.637	2220.45	13406.7
468	Xuchang	Yuzhou	FangShan	AiWo	4th Batch	Provincial Level	113.217	34.2361	After Qing Dynasty	309	1651.13	1928.94	24062.2
469	Xuchang	Yuzhou	FangShan	FangShan	4th Batch	Provincial Level	113.232	34.2503	Ming and Qing Dynasties	257	433.948	2168.6	23378.4
470	Xuchang	Yuzhou	FangShan	ZhuangGou	4th Batch	Provincial Level	113.217	34.3067	Ming and Qing Dynasties	375	4248.73	1979.33	23812.2
471	Xuchang	Yuzhou	GuCheng	ShiZiKou	4th Batch	Provincial Level	113.573	34.2084	Pre-Qin Period	128	31.4945	2185.31	10863
472	Xuchang	Yuzhou	GuoLian	KouZhai	4th Batch	Provincial Level	113.581	34.1663	Ming and Qing Dynasties	126	592.562	2235.63	10303.3
473	Xuchang	Yuzhou	HongChang	Ji	4th Batch	Provincial Level	113.333	34.0521	Pre-Qin Period	138	182.206	2190.33	14671.5
474	Xuchang	Yuzhou	HongChang	ShanDiWu	4th Batch	Provincial Level	113.347	34.0973	Pre-Qin Period	170	2230.68	2127.03	13010.2
475	Xuchang	Yuzhou	HuaShi	MengZhuang	4th Batch	Provincial Level	113.268	34.2593	Ming and Qing Dynasties	195	461.186	2200.4	20914.1
476	Xuchang	Yuzhou	JiuShan	TianDong	5th Batch	National Level	113.124	34.206	Ming and Qing Dynasties	525	2455.8	1596.74	26412.3
477	Xuchang	Yuzhou	JiuShan	WeiJing	5th Batch	National Level	113.134	34.2446	Ming and Qing Dynasties	363	1070.64	2075.33	25038.7
478	Xuchang	Yuzhou	Mo	DaJian	4th Batch	Provincial Level	113.193	34.1683	Ming and Qing Dynasties	358	500.97	2212.98	21438.3
479	Xuchang	Yuzhou	Mo	GuanMiao	4th Batch	Provincial Level	113.127	34.1721	Tang, Song and Yuan Dynasties	426	4015.24	2031.57	22905.5
480	Xuchang	Yuzhou	Mo	HuangGou	4th Batch	Provincial Level	113.147	34.1405	Ming and Qing Dynasties	407	1234.17	2193.11	19065.6
481	Xuchang	Yuzhou	Mo	QingShanLing	4th Batch	Provincial Level	113.152	34.1737	Pre-Qin Period	409	1915.6	2153.69	22489.3
482	Xuchang	Yuzhou	QianJing	MaDiChuan	4th Batch	Provincial Level	113.469	34.2922	After Qing Dynasty	317	384.372	2329.22	14141
483	Xuchang	Yuzhou	ShenHou	GuanYeMiao	4th Batch	Provincial Level	113.222	34.1203	Ming and Qing Dynasties	281	24.5633	1934.2	16256.4
484	Xuchang	Yuzhou	ShunDian	KangCheng	4th Batch	Provincial Level	113.36	34.2696	Pre-Qin Period	154	36.2991	2137.42	15201.8
485	Xuchang	Yuzhou	WuLiang	BaiMaSi	4th Batch	Provincial Level	113.574	34.2849	Tang, Song and Yuan Dynasties	208	2744.61	2138.06	16504
486	Xuchang	Yuzhou	WuLiang	GaoDong	4th Batch	Provincial Level	113.525	34.3008	Ming and Qing Dynasties	255	701.14	2120.8	15978.5
487	Xuchang	Yuzhou	WuLiang	GuanShang	4th Batch	Provincial Level	113.558	34.2899	Ming and Qing Dynasties	245	2405.02	1942.94	16138.7
488	Xuchang	Yuzhou	XiaoLv	DaLv	4th Batch	Provincial Level	113.434	34.033	Pre-Qin Period	105	1808.62	2102.24	14454.7
489	Xuchang	Yuzhou	ZhangDe	QianZhangLou	4th Batch	Provincial Level	113.353	34.0616	Pre-Qin Period	137	554.263	2107.96	15098.6
490	Xuchang	Yuzhou	ZhuGe	DaMiao	4th Batch	Provincial Level	113.412	34.2403	Ming and Qing Dynasties	154	1164.07	2135.66	9844.8
491	Xuchang	Yuzhou	ZhuGe	MaFen	4th Batch	Provincial Level	113.471	34.2275	Ming and Qing Dynasties	172	571.96	2160.54	7102.31
492	Zhengzhou	Dengfeng	ShaoLin	XuanTianMiaoCunYangJiaMen	4th Batch	Provincial Level	113.011	34.4609	After Qing Dynasty	450	1653.23	4927.17	1383.4
493	Zhumadian	Xiping	ChuShan	DaSuZhuangCunYe	4th Batch	Provincial Level	113.666	33.2971	Ming and Qing Dynasties	92	144.944	1210.42	14490.1
494	Zhumadian	Xiping	ChuShan	LiMengYin	4th Batch	Provincial Level	113.677	33.2456	Pre-Qin Period	119	1384.24	1056.78	17195.2
495	Zhumadian	Xiping	LuMiao	He	4th Batch	Provincial Level	113.675	33.2941	Pre-Qin Period	94	1024.23	1255.48	15395.1
496	Anyang	Anyang	LeiKou	QingLiangShan	5th Batch	National Level	114.008	36.1965	Pre-Qin Period	302	619.718	1683.87	22046.9
497	Anyang	Linzhou	DongYao	BeiPo	5th Batch	Provincial Level	114.068	35.9494	Ming and Qing Dynasties	319	1654.67	2855.28	10526.8
498	Anyang	Linzhou	DongYao	QiJia	5th Batch	National Level	114.029	35.9604	Ming and Qing Dynasties	395	1574.05	1998.95	14181.9
499	Anyang	Linzhou	HeJian	XiaoJie, BeiAnGou	5th Batch	National Level	113.867	35.7742	Tang, Song and Yuan Dynasties	298	287.463	1690.39	30511.1
500	Anyang	Linzhou	HeShun	GuoZhuang	5th Batch	Provincial Level	113.867	35.7742	Ming and Qing Dynasties	298	287.443	1690.39	30511
501	Anyang	Linzhou	HeShun	JingShang	5th Batch	Provincial Level	113.867	35.7742	After Qing Dynasty	298	287.424	1690.39	30511
502	Anyang	Linzhou	LinQi	BaiQuan	5th Batch	National Level	113.867	35.7742	Ming and Qing Dynasties	298	287.639	1690.39	30511.5
503	Anyang	Linzhou	LinQi	HuangLuoChi, GaoJiaZhuang	5th Batch	National Level	113.867	35.7742	Ming and Qing Dynasties	298	287.619	1690.39	30511.5
504	Anyang	Linzhou	LinQi	ZhanYuan	5th Batch	National Level	113.891	35.7057	After Qing Dynasty	856	3493.84	1173	28154
505	Anyang	Linzhou	Rencun	BaiJiaZhuang	5th Batch	National Level	113.867	35.7742	Ming and Qing Dynasties	298	287.58	1690.39	30511.4
506	Anyang	Linzhou	Rencun	HouYu	5th Batch	National Level	113.867	35.7742	Ming and Qing Dynasties	298	287.54	1690.39	30511.3
507	Anyang	Linzhou	Rencun	NiuLingShan, MaPaoQuan	5th Batch	National Level	113.867	35.7742	Pre-Qin Period	298	287.56	1690.39	30511.3
508	Anyang	Linzhou	Rencun	PanLongShan	5th Batch	National Level	113.867	35.7742	After Qing Dynasty	298	287.599	1690.39	30511.4
509	Anyang	Linzhou	Shibanyan	ShiBanYan, DongWanZiRan	5th Batch	Provincial Level	113.867	35.7742	Ming and Qing Dynasties	298	287.502	1690.39	30511.2
510	Anyang	Linzhou	Shibanyan	XianMaGou	5th Batch	National Level	113.867	35.7742	Ming and Qing Dynasties	298	287.521	1690.39	30511.2
511	Anyang	Linzhou	Yao	ShuiHe	5th Batch	Provincial Level	113.867	35.7742	After Qing Dynasty	298	287.482	1690.39	30511.1
512	Anyang	Tangyin	RenGu	NanGuCheng	5th Batch	Provincial Level	113.867	35.7742	Pre-Qin Period	298	287.347	1690.39	30510.8
513	Anyang	Tangyin	RenGu	YiJie	5th Batch	Provincial Level	113.867	35.7742	Pre-Qin Period	298	287.366	1690.39	30510.8
514	Anyang	Tangyin	WuLing	WaCha	5th Batch	Provincial Level	113.867	35.7742	Ming and Qing Dynasties	298	287.405	1690.39	30510.9
515	Anyang	Tangyin	WuLing	WuSiJie	5th Batch	Provincial Level	113.867	35.7742	Tang, Song and Yuan Dynasties	298	287.386	1690.39	30510.9
516	Nanyang	Dengzhou	GouLin	HeYing	5th Batch	Provincial Level	112.139	32.4729	Tang, Song and Yuan Dynasties	100	1258.65	1022.83	21211.7
517	Nanyang	Dengzhou	JiTan	LiaoZhai	5th Batch	Provincial Level	112.28	32.6756	Ming and Qing Dynasties	99	162.094	1037.37	18069.3
518	Nanyang	Dengzhou	JiuLong	YaoYingZhai	5th Batch	Provincial Level	111.85	32.7222	Ming and Qing Dynasties	132	123.014	912.606	21754.7
519	Nanyang	Dengzhou	XiaoYangYing	AnZhong	5th Batch	Provincial Level	112.287	32.5564	Pre-Qin Period	90	66.9157	1518.65	7519.82
520	Nanyang	Dengzhou	YaoDian	JiaoLin	5th Batch	Provincial Level	112.272	32.6766	Pre-Qin Period	100	375.747	1115.72	17699.8
521	Nanyang	Dengzhou	Zhang	GuanJun	5th Batch	Provincial Level	111.935	32.7952	Pre-Qin Period	130	1384.53	1065.8	18135
522	Nanyang	Dengzhou	ZhaoJi	DiNanGao, DiNanGaoZiRan	5th Batch	Provincial Level	112.029	32.8319	Ming and Qing Dynasties	141	1273.68	981.659	16817.1
523	Xinyang	Gushi	HuZuPu	XiaoHeQiao	5th Batch	Provincial Level	115.506	32.1801	Ming and Qing Dynasties	46	2412.93	591.066	15387.6
524	Xinyang	Gushi	HuZuPu	YingHe	5th Batch	Provincial Level	115.476	32.1831	After Qing Dynasty	66	649.527	627.858	18213.3
525	Hebi	Heshan	HeBiJi	XiYangYi	5th Batch	National Level	113.867	35.7742	Tang, Song and Yuan Dynasties	298	287.102	1690.39	30510.1
526	Hebi	Heshan	JiJiaShan	Cui, Gou	5th Batch	Provincial Level	113.867	35.7742	Tang, Song and Yuan Dynasties	298	287.158	1690.39	30510.3
527	Hebi	Heshan	JiJiaShan	HuangMiaoGou	5th Batch	Provincial Level	113.867	35.7742	Ming and Qing Dynasties	298	287.121	1690.39	30510.2
528	Hebi	Heshan	JiJiaShan	JiangJiaDing	5th Batch	National Level	113.867	35.7742	Tang, Song and Yuan Dynasties	298	287.139	1690.39	30510.2
529	Hebi	Heshan	JiJiaShan	ShaGuoYao	5th Batch	National Level	113.867	35.7742	Ming and Qing Dynasties	298	287.177	1690.39	30510.3
530	Hebi	Heshan	JiJiaShan	ShiMen	5th Batch	National Level	113.867	35.7742	Ming and Qing Dynasties	298	287.196	1690.39	30510.4
531	Hebi	Heshan	JiJiaShan	XiDing	5th Batch	National Level	113.867	35.7742	Ming and Qing Dynasties	298	287.214	1690.39	30510.4
532	Hebi	Xunxian	TunZi	DongZhangWa	5th Batch	Provincial Level	113.867	35.7742	Ming and Qing Dynasties	298	287.328	1690.39	30510.7
533	Hebi	Qibin	ShangYu	LaoWangYan	5th Batch	National Level	113.867	35.7742	Pre-Qin Period	298	287.29	1690.39	30510.6
534	Hebi	Qibin	ShangYu	SangYuan	5th Batch	National Level	113.867	35.7742	Pre-Qin Period	298	287.271	1690.39	30510.6
535	Hebi	Qixian	LingShan	DaShiYan	5th Batch	Provincial Level	113.867	35.7742	After Qing Dynasty	298	287.309	1690.39	30510.7
536	Hebi	Shancheng	LuLou	ZhongYaoTou	5th Batch	Provincial Level	113.867	35.7742	Tang, Song and Yuan Dynasties	298	287.233	1690.39	30510.5
537	Hebi	Shancheng	ShiLin	XiaoZhaiGou	5th Batch	Provincial Level	113.867	35.7742	Pre-Qin Period	298	287.252	1690.39	30510.5
538	Anyang	Huaxian	WanGu	DongMei	5th Batch	Provincial Level	114.757	35.4068	Pre-Qin Period	58	4388.99	851.944	23604.7
539	Jiyuan	Jiyuan	ChengLiu	ZhangHe	5th Batch	Provincial Level	112.396	35.1324	Ming and Qing Dynasties	484	457.93	1273.64	17224
540	Jiyuan	Jiyuan	DaYu	WangZhuang, ZhouZhuang	5th Batch	Provincial Level	112.402	35.0289	Ming and Qing Dynasties	314	474.185	1498.37	17590.6
541	Jiyuan	Jiyuan	ShaoYuan	DongYang	5th Batch	Provincial Level	112.182	35.1655	Ming and Qing Dynasties	466	1154.05	1506.23	36669.2
542	Jiyuan	Jiyuan	ShaoYuan	ShuangFang	5th Batch	National Level	112.154	35.1942	After Qing Dynasty	434	393.829	1164.65	39838.4
543	Jiyuan	Jiyuan	SiLi	ShuiHongChi	5th Batch	National Level	112.406	35.2247	Ming and Qing Dynasties	1260	1407.98	1159.46	21365.6
544	Jiaozuo	Boai	BaiShan	BaiShan	5th Batch	Provincial Level	113.867	35.7742	Pre-Qin Period	298	286.81	1690.39	30509.3
545	Jiaozuo	Boai	XuLiang	YuZhuang	5th Batch	Provincial Level	113.867	35.7742	Ming and Qing Dynasties	298	286.774	1690.39	30509.2
546	Jiaozuo	Boai	ZhaiHuo	FangShan	5th Batch	Provincial Level	113.867	35.7742	Tang, Song and Yuan Dynasties	298	286.792	1690.39	30509.2
547	Jiaozuo	Mengzhou	ChengBo	XiWuZhang	5th Batch	Provincial Level	113.867	35.7742	Tang, Song and Yuan Dynasties	298	286.739	1690.39	30509.1
548	Jiaozuo	Mengzhou	ZhaoHe	SuZhuang	5th Batch	Provincial Level	113.867	35.7742	Pre-Qin Period	298	286.757	1690.39	30509.1
549	Jiaozuo	Wuzhi	JiaYingGuan	YangZhuang	5th Batch	Provincial Level	113.867	35.7742	Ming and Qing Dynasties	298	286.721	1690.39	30509
550	Luoyang	Luolong	Pang	PengDianZhai	5th Batch	Provincial Level	112.686	34.6362	After Qing Dynasty	135	1435.97	3906.05	13345.5
551	Luoyang	Luolong	ZhuGe	XiShanZhang	5th Batch	National Level	112.534	34.5232	Pre-Qin Period	335	403.218	2901.42	14690.8
552	Luoyang	Luoning	Gu	HuangCheng	5th Batch	National Level	111.238	34.272	Pre-Qin Period	632	189.724	355.243	29853.3
553	Luoyang	Luoning	Gu	YaoWa	5th Batch	National Level	111.246	34.2036	Ming and Qing Dynasties	556	1664.49	431.262	24867.8
554	Luoyang	Luoning	HeDi	HeDi	5th Batch	National Level	111.767	34.5789	Pre-Qin Period	384	28.7358	436.394	20289.6
555	Luoyang	Luoning	LuoLing	JiangLi	5th Batch	Provincial Level	111.385	34.3901	Ming and Qing Dynasties	733	1029.49	429.019	24277.6
556	Luoyang	Luoning	ShangGe	MiaoWa	5th Batch	National Level	111.256	34.3404	Ming and Qing Dynasties	810	827.756	425.861	36269.4
557	Luoyang	Luoning	XiaoJie	WeiShan	5th Batch	Provincial Level	111.515	34.5101	Ming and Qing Dynasties	679	2566.38	348.761	18450
558	Luoyang	Luoning	XingHua	XiNan	5th Batch	Provincial Level	111.436	34.2537	After Qing Dynasty	519	1111.24	400.341	24350.9
559	Luoyang	Mengjin	ChangDai	BanPo	5th Batch	Provincial Level	112.366	34.7704	Tang, Song and Yuan Dynasties	298	1791.07	1695.37	8903.22
560	Luoyang	Mengjin	ZhaoYang	LiuZhai	5th Batch	Provincial Level	112.444	34.7476	Ming and Qing Dynasties	212	394.658	1776.58	8818.28
561	Luoyang	Mengjin	ChengGuan	SiHeNanCunDaYangHe	5th Batch	National Level	112.418	34.8068	Ming and Qing Dynasties	274	161.613	1675.5	2851.7
562	Luoyang	Mengjin	HengShui	HengShui	5th Batch	National Level	112.286	34.8552	Pre-Qin Period	407	186.478	1574.83	13785.8
563	Luoyang	Mengjin	PingLe	HouYingCunYao	5th Batch	Provincial Level	112.574	34.7626	Pre-Qin Period	198	1303.01	1785.46	14302
564	Luoyang	Mengjin	SongZhuang	ZhuJiaZhaiCunNiuJia	5th Batch	Provincial Level	112.543	34.8161	Ming and Qing Dynasties	211	3044.97	1542.54	9678.14
565	Luoyang	Mengjin	XiaoLangDi	LiJiaLing	5th Batch	Provincial Level	112.431	34.81	Ming and Qing Dynasties	281	804.31	1890.89	2046.44
566	Luoyang	Mengjin	XiaoLangDi	MiaoHu	5th Batch	Provincial Level	112.375	34.8629	Ming and Qing Dynasties	373	1226.97	1508.47	6591.99
567	Luoyang	Songxian	BaiHe	BaiHeJie	5th Batch	National Level	111.95	33.6333	Ming and Qing Dynasties	556	91.1804	333.9	34919.6
568	Luoyang	Songxian	BaiHe	DaQing	5th Batch	National Level	111.955	33.6006	Ming and Qing Dynasties	738	438.396	227.264	37183
569	Luoyang	Songxian	BaiHe	HuangBaiShu	5th Batch	Provincial Level	112.073	33.6169	Ming and Qing Dynasties	552	183.319	228.268	34833.4
570	Luoyang	Songxian	BaiHe	HuoShenMiao	5th Batch	National Level	112.061	33.6545	Ming and Qing Dynasties	980	1279.21	258.943	37553.4
571	Luoyang	Songxian	BaiHe	LiZhaShu	5th Batch	Provincial Level	111.961	33.6786	Ming and Qing Dynasties	818	3649.35	258.732	33731.8
572	Luoyang	Songxian	JiuDian	WangLou, WaKou	5th Batch	National Level	112.301	34.1672	Ming and Qing Dynasties	443	269.311	301.332	14267.1
573	Luoyang	Songxian	TianHu	LuHun	5th Batch	Provincial Level	112.193	34.2131	Pre-Qin Period	276	68.0686	329.422	11922.5
574	Luoyang	Xinan	Cao	YuanShan	5th Batch	Provincial Level	112.035	34.9154	After Qing Dynasty	423	130.737	1297.55	22132.4
575	Luoyang	Xinan	TieMen	Xue	5th Batch	Provincial Level	112.104	34.7755	Ming and Qing Dynasties	405	387.643	2017.61	5888.69
576	Luoyang	Yanshi	ShanHua	MaWa	5th Batch	Provincial Level	112.865	34.7596	Tang, Song and Yuan Dynasties	265	1010.19	3703.6	8211.87
577	Luoyang	Yanshi	ShanHua	TangQuan	5th Batch	Provincial Level	112.829	34.7253	Pre-Qin Period	148	565.771	3854.31	4442.48
578	Luoyang	Yichuan	BaiSha	BaiSha	5th Batch	Provincial Level	112.537	34.3802	Pre-Qin Period	246	164.616	1809.16	10994.7
579	Luoyang	Yichuan	LvDian	WenGou	5th Batch	Provincial Level	112.612	34.4255	Ming and Qing Dynasties	383	1315.51	1642.93	16762.6
580	Luohe	Wuyang	ZhangHua	HouGuCheng	5th Batch	Provincial Level	113.672	33.662	Pre-Qin Period	75	691.274	1355.21	26246.6
581	Nanyang	Fangcheng	DuShu	BaiShiJuCunWang	5th Batch	Provincial Level	113.867	35.7743	Ming and Qing Dynasties	298	285.765	1690.39	30506.1
582	Nanyang	Fangcheng	ErLangMiao	HuaShanLiuCunDaSun	5th Batch	Provincial Level	113.867	35.7743	Ming and Qing Dynasties	298	285.811	1690.39	30506.3
583	Nanyang	Fangcheng	LiuHe	BianZhuang, HeiLongMiaoZiRan	5th Batch	Provincial Level	113.867	35.7743	Ming and Qing Dynasties	298	285.826	1690.39	30506.3
584	Nanyang	Fangcheng	LiuHe	DuanZhuang, WangLaoZhuangZiRan	5th Batch	Provincial Level	113.867	35.7743	Pre-Qin Period	298	285.78	1690.39	30506.2
585	Nanyang	Fangcheng	YangJi	HuaGou	5th Batch	Provincial Level	113.867	35.7743	Ming and Qing Dynasties	298	285.796	1690.39	30506.2
586	Nanyang	Fangcheng	ZhaoHe	BeiChenZhuang	5th Batch	Provincial Level	113.867	35.7743	Ming and Qing Dynasties	298	285.842	1690.39	30506.4
587	Nanyang	Nanzhao	YunYang	TieFoSi, ShiWoKeng	5th Batch	National Level	113.867	35.7743	Ming and Qing Dynasties	298	285.857	1690.39	30506.4
588	Nanyang	Tanghe	HuYang	TongWan	5th Batch	Provincial Level	113.867	35.7743	Ming and Qing Dynasties	298	285.92	1690.39	30506.6
589	Nanyang	Tanghe	MaZhenFu	LiPeng	5th Batch	Provincial Level	113.867	35.7743	Ming and Qing Dynasties	298	285.935	1690.39	30506.7
590	Nanyang	Tanghe	MaZhenFu	YaoGang	5th Batch	Provincial Level	113.867	35.7743	Ming and Qing Dynasties	298	285.951	1690.39	30506.7
591	Nanyang	Tongbai	BuJiang	ShuiHuLiu	5th Batch	Provincial Level	113.867	35.7743	Ming and Qing Dynasties	298	285.983	1690.39	30506.8
592	Nanyang	Tongbai	ChengWan	ShiTouZhuang, YuanZhuangZhai	5th Batch	Provincial Level	113.867	35.7743	Ming and Qing Dynasties	298	285.967	1690.39	30506.8
593	Nanyang	Tongbai	HuaiYuan	LaoWan, CengJiaLaoWan	5th Batch	Provincial Level	113.867	35.7743	Ming and Qing Dynasties	298	285.999	1690.39	30506.9
594	Nanyang	Wancheng	JinHua	DongXieYing	5th Batch	Provincial Level	113.867	35.7743	Pre-Qin Period	298	286.015	1690.39	30506.9
595	Nanyang	Xixia	DingHe	PuTang	5th Batch	Provincial Level	113.867	35.7743	Tang, Song and Yuan Dynasties	298	285.873	1690.39	30506.5
596	Nanyang	Xichuan	MaoTang	LongQuan	5th Batch	Provincial Level	113.867	35.7743	Ming and Qing Dynasties	298	285.888	1690.39	30506.5
597	Nanyang	Zhenping	LaoZhuang	LiangShuiQuan	5th Batch	Provincial Level	113.867	35.7743	Ming and Qing Dynasties	298	285.904	1690.39	30506.6
598	Pingdingshan	Baofeng	QianYing	YueFenGou, HaoZhuang	5th Batch	Provincial Level	112.852	33.9902	Ming and Qing Dynasties	243	404.958	1978.64	18772
599	Pingdingshan	Jiaxian	BaiMiao	Ning	5th Batch	Provincial Level	113.205	34.0274	Ming and Qing Dynasties	185	1775.48	1578.23	6045.34
600	Pingdingshan	Jiaxian	CiBa	HouLi	5th Batch	Provincial Level	113.09	34.1211	Ming and Qing Dynasties	355	3590.72	1604.75	19255.8
601	Pingdingshan	Jiaxian	CiBa	Liu	5th Batch	Provincial Level	113.068	34.091	Ming and Qing Dynasties	231	5378.51	1612.61	17854.8
602	Pingdingshan	Jiaxian	CiBa	ZhuYuanGou	5th Batch	Provincial Level	113.119	34.0501	Ming and Qing Dynasties	232	2654.61	1573.87	11489.9
603	Pingdingshan	Jiaxian	HuangDao	HuangDaoBei	5th Batch	Provincial Level	113.165	34.0706	Tang, Song and Yuan Dynasties	261	1704.94	1624.67	11305.8
604	Pingdingshan	Jiaxian	HuangDao	ZhiFang	5th Batch	National Level	113.172	34.0319	Ming and Qing Dynasties	177	94.3662	1583.25	7110.67
605	Pingdingshan	Jiaxian	XueDian	JinYao	5th Batch	Provincial Level	113.153	34.0291	Ming and Qing Dynasties	172	1380.04	1590.96	7736.67
606	Pingdingshan	Jiaxian	XueDian	ShiLangMiao	5th Batch	Provincial Level	113.084	34.049	Pre-Qin Period	164	906.065	1576.21	13738
607	Pingdingshan	Jiaxian	XueDian	XiaGong	5th Batch	National Level	113.142	34.0104	Ming and Qing Dynasties	131	812.081	1716.27	6952.87
608	Pingdingshan	Jiaxian	ZhaYuan	DaiWangZhuang	5th Batch	Provincial Level	113.165	34.0027	Ming and Qing Dynasties	140	1040.11	1632.21	4859.57
609	Pingdingshan	Jiaxian	ZhaYuan	FanZhai	5th Batch	Provincial Level	113.171	34.0098	Ming and Qing Dynasties	148	47.5896	1610.67	5050.03
610	Pingdingshan	Jiaxian	ZhaYuan	HuangMen	5th Batch	Provincial Level	113.149	34.0104	After Qing Dynasty	137	732.459	1667.72	6508.44
611	Pingdingshan	Jiaxian	ZhaYuan	SiJie	5th Batch	Provincial Level	113.183	34.0167	Ming and Qing Dynasties	158	947.471	1588.74	5220.73
612	Pingdingshan	Lushan	WaWu	HongShiYa	5th Batch	National Level	112.669	33.9547	Ming and Qing Dynasties	543	2122.97	389.809	27262.3
613	Pingdingshan	Lushan	YaoShan	HuoZhuang	5th Batch	Provincial Level	112.327	33.6842	After Qing Dynasty	928	2629.43	283.799	22570.2
614	Puyang	Fanxian	YangJi	LiuXinDian	5th Batch	Provincial Level	113.867	35.7742	Ming and Qing Dynasties	298	286.686	1690.39	30508.9
615	Puyang	Nanle	Liang	BeiZhangZhuang	2nd Batch	National Level	113.016	33.94	After Qing Dynasty	147	970.798	1998.69	8576.77
616	Pingdingshan	Ruzhou	Jiao	WeiGou	5th Batch	Provincial Level	113.08	34.1766	Pre-Qin Period	564	3042.88	1563.42	22061
617	Pingdingshan	Ruzhou	MangChuan	DaiWan	5th Batch	Provincial Level	112.844	34.0156	After Qing Dynasty	284	630.336	1772.18	15962.9
618	Pingdingshan	Ruzhou	MangChuan	LuoQuan	5th Batch	Provincial Level	112.753	34.0065	Ming and Qing Dynasties	493	2278.24	1689.06	18589.6
619	Pingdingshan	Ruzhou	MangChuan	SiShang	5th Batch	Provincial Level	112.691	33.9733	Pre-Qin Period	674	1759.63	1581.81	24479.3
620	Pingdingshan	Ruzhou	MiaoXia	GuCheng	5th Batch	Provincial Level	112.668	34.2561	Pre-Qin Period	291	134.916	1739.71	18434.3
621	Pingdingshan	Ruzhou	MiaoXia	ShenGou	5th Batch	Provincial Level	112.71	34.2293	Ming and Qing Dynasties	274	2014.44	1799.59	13688.6
622	Pingdingshan	Ruzhou	WangZhai	FanGuCheng	5th Batch	Provincial Level	112.743	34.1602	Pre-Qin Period	227	356.954	1677.52	8492.34
623	Pingdingshan	Ruzhou	WangZhai	WangGuCheng	5th Batch	Provincial Level	112.757	34.1582	Pre-Qin Period	223	462.151	1682.72	7274.55
624	Pingdingshan	Ruzhou	WangZhai	ZhengTie	5th Batch	Provincial Level	112.72	34.1171	Pre-Qin Period	285	148.12	1654.25	11692.3
625	Pingdingshan	Ruzhou	XiaDian	ZhenYaoYangYao	5th Batch	Provincial Level	112.723	34.3179	Ming and Qing Dynasties	481	333.84	1474.96	19935.8
626	Sanmenxia	Lingbao	YangPing	NanYangPing	5th Batch	Provincial Level	113.867	35.7743	Ming and Qing Dynasties	298	286.342	1690.39	30507.9
627	Sanmenxia	Lingbao	YuLing	WenYu	5th Batch	Provincial Level	113.867	35.7743	Pre-Qin Period	298	286.325	1690.39	30507.9
628	Sanmenxia	Lushi	DongMing	BeiSu	5th Batch	Provincial Level	113.867	35.7743	Pre-Qin Period	298	286.242	1690.39	30507.6
629	Sanmenxia	Lushi	DongMing	QiCunWan	5th Batch	Provincial Level	113.867	35.7743	Pre-Qin Period	298	286.258	1690.39	30507.7
630	Sanmenxia	Lushi	DongMing	XianYu	5th Batch	Provincial Level	113.867	35.7743	Pre-Qin Period	298	286.225	1690.39	30507.6
631	Sanmenxia	Lushi	FanLi	DongZhai	5th Batch	Provincial Level	113.867	35.7743	Ming and Qing Dynasties	298	286.209	1690.39	30507.5
632	Sanmenxia	Lushi	FanLi	FanLi	5th Batch	Provincial Level	113.867	35.7743	Pre-Qin Period	298	286.192	1690.39	30507.5
633	Sanmenxia	Lushi	GuanDaoKou	JiangCao	5th Batch	Provincial Level	113.867	35.7743	Ming and Qing Dynasties	298	286.143	1690.39	30507.3
634	Sanmenxia	Lushi	GuanDaoKou	YangMeiHe	5th Batch	Provincial Level	113.867	35.7743	Ming and Qing Dynasties	298	286.127	1690.39	30507.3
635	Sanmenxia	Lushi	HengJian	QingShan	5th Batch	Provincial Level	113.867	35.7743	After Qing Dynasty	298	286.176	1690.39	30507.4
636	Sanmenxia	Lushi	HengJian	Zhao, ZhaoCunLing	5th Batch	Provincial Level	113.867	35.7743	Pre-Qin Period	298	286.16	1690.39	30507.4
637	Sanmenxia	Lushi	ShaHe	LiuShu	5th Batch	Provincial Level	113.867	35.7743	Ming and Qing Dynasties	298	286.062	1690.39	30507.1
638	Sanmenxia	Lushi	ShaHe	SanJiao	5th Batch	Provincial Level	113.867	35.7743	Pre-Qin Period	298	286.079	1690.39	30507.1
639	Sanmenxia	Lushi	ShuangLongWan	LongJu	5th Batch	Provincial Level	113.867	35.7743	After Qing Dynasty	298	286.111	1690.39	30507.2
640	Sanmenxia	Lushi	TangHe	GaoGouKou	5th Batch	Provincial Level	113.867	35.7743	Ming and Qing Dynasties	298	286.046	1690.39	30507
641	Sanmenxia	Lushi	WenYu	DaSangGou	5th Batch	National Level	113.867	35.7743	Pre-Qin Period	298	286.292	1690.39	30507.8
642	Sanmenxia	Lushi	WenYu	YaoZiGou	5th Batch	Provincial Level	113.867	35.7743	Tang, Song and Yuan Dynasties	298	286.275	1690.39	30507.7
643	Sanmenxia	Lushi	WuLiChuan	HeNan	5th Batch	Provincial Level	113.867	35.7743	Ming and Qing Dynasties	298	286.095	1690.39	30507.2
644	Sanmenxia	Mianchi	Zhang	HeNanZhuang	5th Batch	Provincial Level	113.867	35.7743	Ming and Qing Dynasties	298	286.308	1690.39	30507.8
645	Sanmenxia	Shanzhou	YuanDian	XinJian	5th Batch	Provincial Level	113.867	35.7743	Ming and Qing Dynasties	298	286.03	1690.39	30507
646	Shangqiu	Liangyuan	XieJi	LaoXieJi	5th Batch	Provincial Level	113.867	35.7743	Pre-Qin Period	298	285.719	1690.39	30506
647	Shangqiu	Ningling	ShiQiao	LiuHuaQiao	5th Batch	Provincial Level	113.867	35.7743	Ming and Qing Dynasties	298	285.689	1690.39	30505.9
648	Shangqiu	Ningling	ShiQiao	YuZhuang	5th Batch	Provincial Level	113.867	35.7743	Ming and Qing Dynasties	298	285.704	1690.39	30505.9
649	Shangqiu	Suiyang	LiKou	QingHeKouCunLiuXun	5th Batch	Provincial Level	113.867	35.7743	Pre-Qin Period	298	285.734	1690.39	30506
650	Shangqiu	Suiyang	SongJi	BanTa	5th Batch	Provincial Level	113.867	35.7743	Pre-Qin Period	298	285.75	1690.39	30506.1
651	Xinxiang	Huixian	ShiBaoBi	ZhouZhuang	1st Batch	Provincial Level	115.793	34.1163	Pre-Qin Period	44	706.621	987.344	31530.6
652	Xinxiang	Huixian	ShiHuangShui	HanKou	5th Batch	National Level	113.867	35.7742	Pre-Qin Period	298	286.991	1690.39	30509.8
653	Xinxiang	Huixian	ShiNan	DingZhuang	5th Batch	National Level	113.867	35.7742	Pre-Qin Period	298	286.973	1690.39	30509.8
654	Xinxiang	Huixian	ShiNan	SiBei	5th Batch	Provincial Level	113.867	35.7742	Ming and Qing Dynasties	298	286.955	1690.39	30509.7
655	Xinxiang	Huixian	ShiShaYao	XinZhuang	5th Batch	National Level	113.867	35.7742	Ming and Qing Dynasties	298	287.01	1690.39	30509.9
656	Xinxiang	Huixian	ShiZhang	HeMan	5th Batch	Provincial Level	113.867	35.7742	Ming and Qing Dynasties	298	287.065	1690.39	30510
657	Xinxiang	Huixian	ShiZhang	HuaYu	5th Batch	Provincial Level	113.867	35.7742	Pre-Qin Period	298	287.028	1690.39	30509.9
658	Xinxiang	Huixian	ShiZhang	LiGou	5th Batch	Provincial Level	113.867	35.7742	Ming and Qing Dynasties	298	287.047	1690.39	30510
659	Xinxiang	Huixian	ShiZhang	ZhaoYao	5th Batch	National Level	113.867	35.7742	Ming and Qing Dynasties	298	287.084	1690.39	30510.1
660	Xinxiang	Weihui	ShiBaoTou	DingGou	5th Batch	National Level	113.867	35.7742	Pre-Qin Period	298	286.864	1690.39	30509.4
661	Xinxiang	Weihui	ShiBaoTou	LiYu	5th Batch	National Level	113.867	35.7742	Ming and Qing Dynasties	298	286.828	1690.39	30509.3
662	Xinxiang	Weihui	ShiBaoTou	TuChi	5th Batch	National Level	113.867	35.7742	Pre-Qin Period	298	286.882	1690.39	30509.5
663	Xinxiang	Weihui	ShiBaoTou	XueBaiZhuang	1st Batch	Provincial Level	114.728	35.2374	Ming and Qing Dynasties	62	3519.26	1438.74	5843.03
664	Xinxiang	Weihui	ShiBaoTou	ZhengMian	5th Batch	Provincial Level	113.867	35.7742	Ming and Qing Dynasties	298	286.846	1690.39	30509.4
665	Xinxiang	Weihui	ShiBaoTou	ZhiZhuYao	5th Batch	Provincial Level	113.867	35.7742	Ming and Qing Dynasties	298	286.9	1690.39	30509.5
666	Xinyang	Guangshan	HuaiDian	ChenWaCunChenWaZu	5th Batch	National Level	113.867	35.7743	After Qing Dynasty	298	285.644	1690.39	30505.7
667	Xinyang	Guangshan	LiangTing	LiangChongCunYanWaZu	5th Batch	National Level	114.675	31.825	Ming and Qing Dynasties	87	1771.3	538.392	27856.6
668	Xinyang	Guangshan	LiangTing	WangWanCunQiuWangWanZu	5th Batch	Provincial Level	115.035	31.8176	After Qing Dynasty	74	3878.05	554.088	24695.8
669	Xinyang	Guangshan	LuoChen	XiChenGangCunWangDaiWanZu	5th Batch	Provincial Level	114.684	31.9831	Ming and Qing Dynasties	68	1614.51	585.531	20291.3
670	Xinyang	Guangshan	NanXiangDian	DongWan	3rd Batch	National Level	114.686	31.8125	After Qing Dynasty	122	1550.68	444.138	26156.4
671	Xinyang	Guangshan	PoBeiHe	HuangTuWan	5th Batch	Provincial Level	114.955	31.8019	Pre-Qin Period	81	2989.48	554.499	21490.9
672	Xinyang	Guangshan	PoBeiHe	QueCunSongQiaoZu	5th Batch	National Level	114.908	31.81	Ming and Qing Dynasties	69	143.223	639.202	20859.1
673	Xinyang	Guangshan	WenShu	HuaShanCunZhouWaZu	5th Batch	National Level	114.726	32.069	After Qing Dynasty	63	1011.01	556.091	17464.7
674	Xinyang	Guangshan	WenShu	ShiYuan	5th Batch	Provincial Level	114.739	31.8962	Ming and Qing Dynasties	89	2098.86	589.731	19514.1
675	Xinyang	Guangshan	XianShan	TongXin, HuangDiXiaCunMinZu	5th Batch	National Level	114.869	32.0158	Ming and Qing Dynasties	67	2751.84	692.378	2840.31
676	Xinyang	Huaibin	SanKongQiao	XiaoYing	5th Batch	Provincial Level	115.159	32.5878	Ming and Qing Dynasties	31	16.7934	739.274	24789.8
677	Xinyang	Huangchuan	FuDian	LuoDian	5th Batch	Provincial Level	114.909	32.1486	Ming and Qing Dynasties	42	1232.23	764.468	12801.8
678	Xinyang	Luoshan	DingYuan	HuangWaCunXiaDongZu	5th Batch	Provincial Level	114.536	31.7911	Ming and Qing Dynasties	100	1846.08	553.112	35286.1
679	Xinyang	Pingqiao	MingGang	XinJiCunXinJiZu	5th Batch	Provincial Level	113.867	35.7743	Ming and Qing Dynasties	298	285.674	1690.39	30505.8
680	Xinyang	Pingqiao	YangHe	JinNiuDianCunNiangNiangFenZu	5th Batch	Provincial Level	113.867	35.7743	Ming and Qing Dynasties	298	285.659	1690.39	30505.8
681	Xinyang	Shangcheng	ShuangChunPu	GuoYao	5th Batch	Provincial Level	115.359	31.8875	Pre-Qin Period	119	3207.44	391.046	10293.8
682	Xinyang	Shihe	DongJiaHe	SanJiaoShanCunTangJiaLao	5th Batch	Provincial Level	113.815	32.0853	Ming and Qing Dynasties	324	1713.3	702.703	28526.1
683	Xinyang	Xinxian	ChenDian	HuZiShi	5th Batch	Provincial Level	114.77	31.5363	After Qing Dynasty	110	195.136	432.485	12814.4
684	Xinyang	Xinxian	ChenDian	WangWan	5th Batch	Provincial Level	114.794	31.5603	After Qing Dynasty	263	1144.49	411.311	9350.22
685	Xinyang	Xinxian	QianJin	KongWanCunFuWanZu	5th Batch	Provincial Level	114.721	31.7735	Ming and Qing Dynasties	140	421.354	433.404	20751.6
686	Xinyang	Xinxian	QianJin	YangGaoShan	5th Batch	Provincial Level	114.707	31.7166	Ming and Qing Dynasties	283	2325.97	364.836	17343.5
687	Xinyang	Xinxian	SuHe	XinGuang, BeiGouCunMinZu	5th Batch	Provincial Level	114.647	31.7895	Ming and Qing Dynasties	172	194.801	333.724	26787.4
688	Xinyang	Xinxian	ZhouHe	XiongWan	5th Batch	Provincial Level	115.009	31.6429	Ming and Qing Dynasties	204	1209.15	425.703	14398.6
689	Xuchang	Yuzhou	ChangZhuang	DuJiaGou	5th Batch	Provincial Level	113.867	35.7743	Ming and Qing Dynasties	298	286.546	1690.39	30508.5
690	Xuchang	Yuzhou	ChangZhuang	JiuLiShan	5th Batch	Provincial Level	113.867	35.7743	Pre-Qin Period	298	286.512	1690.39	30508.4
691	Xuchang	Yuzhou	ChangZhuang	ShiMiao	5th Batch	Provincial Level	113.867	35.7743	Ming and Qing Dynasties	298	286.494	1690.39	30508.4
692	Xuchang	Yuzhou	ChangZhuang	SuoShiGou	5th Batch	Provincial Level	113.867	35.7743	Ming and Qing Dynasties	298	286.529	1690.39	30508.5
693	Xuchang	Yuzhou	ChangZhuang	YuWangGou	5th Batch	Provincial Level	113.867	35.7743	Ming and Qing Dynasties	298	286.477	1690.39	30508.3
694	Xuchang	Yuzhou	FangShan	BaiZhuang	5th Batch	Provincial Level	113.867	35.7743	Ming and Qing Dynasties	298	286.443	1690.39	30508.2
695	Xuchang	Yuzhou	HongChang	ZhaiZiJia	5th Batch	Provincial Level	113.867	35.7742	Pre-Qin Period	298	286.616	1690.39	30508.7
696	Xuchang	Yuzhou	HuoLong	LongXi	5th Batch	Provincial Level	113.867	35.7743	Pre-Qin Period	298	286.426	1690.39	30508.2
697	Xuchang	Yuzhou	JiuShan	XiXue	5th Batch	Provincial Level	113.867	35.7743	Ming and Qing Dynasties	298	286.563	1690.39	30508.6
698	Xuchang	Yuzhou	JiuShan	XiaQuan	5th Batch	Provincial Level	113.867	35.7742	Ming and Qing Dynasties	298	286.598	1690.39	30508.7
699	Xuchang	Yuzhou	JiuShan	ZhangJiaZhuang	5th Batch	Provincial Level	113.867	35.7742	Ming and Qing Dynasties	298	286.581	1690.39	30508.6
700	Xuchang	Yuzhou	Mo	HouGou	5th Batch	Provincial Level	113.867	35.7742	Ming and Qing Dynasties	298	286.633	1690.39	30508.8
701	Xuchang	Yuzhou	Mo	HuYang	5th Batch	Provincial Level	113.867	35.7742	Pre-Qin Period	298	286.668	1690.39	30508.9
702	Xuchang	Yuzhou	Mo	JiuKongYao	5th Batch	Provincial Level	113.867	35.7742	Pre-Qin Period	298	286.651	1690.39	30508.8
703	Xuchang	Yuzhou	QianJing	MaGou	5th Batch	Provincial Level	113.867	35.7743	Pre-Qin Period	298	286.409	1690.39	30508.1
704	Xuchang	Yuzhou	WenShu	FanGang	5th Batch	Provincial Level	113.867	35.7743	Pre-Qin Period	298	286.46	1690.39	30508.3
705	Xuchang	Changge	ShiXiang	ChangZhuang	5th Batch	Provincial Level	113.867	35.7743	Ming and Qing Dynasties	298	286.375	1690.39	30508
706	Xuchang	Changge	ShiXiang	MingLangSi	5th Batch	Provincial Level	113.867	35.7743	Pre-Qin Period	298	286.392	1690.39	30508.1
707	Changyuan	Changyuan	MengGang	BoYu	5th Batch	Provincial Level	114.746	35.1733	Pre-Qin Period	64	2480.41	1383.99	6304.88
708	Changyuan	Changyuan	ZhaoDi	DaLangKou	5th Batch	Provincial Level	114.928	35.3732	Ming and Qing Dynasties	59	1236.89	1359.39	28950
709	Changyuan	Changyuan	ZhaoDi	QianXiaoQu	5th Batch	Provincial Level	114.911	35.3419	Ming and Qing Dynasties	58	630.653	1139.2	25608
710	Zhengzhou	Dengfeng	BaiPing	ZhaiDongCunXiaoHong	5th Batch	Provincial Level	113.069	34.2808	Tang, Song and Yuan Dynasties	797	5206.98	2041.56	19492.1
711	Zhengzhou	Dengfeng	DaYe	HouShiHang	5th Batch	Provincial Level	113.19	34.4261	Tang, Song and Yuan Dynasties	324	1306.18	2727.95	15235.9
712	Zhengzhou	Dengfeng	TangZhuang	BanDaoJing	5th Batch	Provincial Level	113.089	34.5558	Pre-Qin Period	681	2376.05	1811.77	12351.3
713	Zhengzhou	Dengfeng	XuZhuang	AnGou	5th Batch	National Level	113.115	34.3016	After Qing Dynasty	414	7613.27	2503.83	18699.2
714	Zhoukou	Shenqiu	FengYing	LiZhai	5th Batch	Provincial Level	115.27	33.1883	Ming and Qing Dynasties	35	1443.65	1226.48	29725
715	Zhumadian	Xiping	ChuShan	JiuDian, YangZhuang	5th Batch	Provincial Level	113.686	33.3204	Pre-Qin Period	80	252.67	1203.24	15257.7
716	Anyang	Anyang	AnFeng	YuYang	2nd Batch	National Level	114.248	36.2485	Pre-Qin Period	107	524.062	2047.5	18392.6
717	Anyang	Anyang	Jiang	XiJiang	1st Batch	Provincial Level	114.15	36.1543	Ming and Qing Dynasties	113	508.855	2742.88	18229.9
718	Anyang	Huaxian	CiZhouZhai	QianLiFangTunEr	1st Batch	Provincial Level	114.674	35.2964	Ming and Qing Dynasties	61	4492.45	1362.91	10680.6
719	Anyang	Huaxian	DaoKou	ShunBeiJie	1st Batch	Provincial Level	114.512	35.5881	After Qing Dynasty	65	217.329	1696.7	718.575
720	Anyang	Huaxian	DaoKou	ShunNanJie	1st Batch	Provincial Level	114.522	35.5759	After Qing Dynasty	62	86.382	1835.48	1157.16
721	Anyang	Huaxian	LaoDian	MaLanJi	1st Batch	Provincial Level	114.541	35.4023	Pre-Qin Period	64	3039.27	836.461	19649.3
722	Anyang	Huaxian	NiuTun	BaoZhuang	1st Batch	Provincial Level	114.516	35.3247	Ming and Qing Dynasties	65	982.979	889.1	20212.1
723	Anyang	Huaxian	WanGu	QiaoQiu	1st Batch	Provincial Level	114.753	35.4258	Pre-Qin Period	59	4689.21	889.301	25503.4
724	Anyang	Huaxian	WanGu	XiWanGu	1st Batch	Provincial Level	114.78	35.4211	Pre-Qin Period	60	3591.91	887.814	25700.4
725	Anyang	Huaxian	XiaoPu	SanJia	1st Batch	Provincial Level	114.504	35.5594	Pre-Qin Period	62	512.576	1814.5	2482.13
726	Anyang	Linzhou	Rencun	Ren	1st Batch	Provincial Level	113.813	36.2749	Pre-Qin Period	435	558.473	1532.42	22339.2
727	Anyang	Linzhou	Shibanyan	ZhaoYang	2nd Batch	National Level	113.705	36.1561	Ming and Qing Dynasties	1062	1160.11	735.796	13376.1
728	Anyang	Linzhou	Shibanyan	LouZiTou	2nd Batch	National Level	113.736	36.2244	Ming and Qing Dynasties	849	1131.88	1203.32	18176
729	Anyang	Linzhou	Shibanyan	WangXiang	1st Batch	Provincial Level	113.72	36.1448	Pre-Qin Period	646	79.8139	707.368	11586.9
730	Hebi	Heshan	JiJiaShan	ShiJiaGou	5th Batch	National Level	114.069	35.9274	Pre-Qin Period	324	4055	2671.37	9578.4
731	Hebi	Heshan	JiJiaShan	WangJiaZhan	2nd Batch	National Level	114.04	35.9619	Ming and Qing Dynasties	436	945.851	1964.35	13360.3
732	Hebi	Heshan	JiuKuangJieDao	LongGong	1st Batch	Provincial Level	114.159	36.0373	Pre-Qin Period	189	122.029	3695.3	14505.4
733	Hebi	Xunxian	BaiSi	BaiSi	4th Batch	National Level	114.448	35.679	Pre-Qin Period	55	67.252	1215.22	8601.41
734	Hebi	Xunxian	JunZhou	QinLiZhuang	1st Batch	Provincial Level	114.547	35.6978	Ming and Qing Dynasties	60	1810.25	1312	3199.72
735	Hebi	Xunxian	PiShan	XiYangQiTun	1st Batch	Provincial Level	114.574	35.6554	Ming and Qing Dynasties	64	751.584	1338.7	3014.81
736	Hebi	Xunxian	TunZi	ZhengChang	1st Batch	Provincial Level	114.472	35.7521	Ming and Qing Dynasties	63	954.909	1254.24	11122.6
737	Hebi	Xunxian	WeiXi	ShunHe	1st Batch	Provincial Level	114.536	35.6786	Pre-Qin Period	62	212.593	2038.66	1335.7
738	Hebi	Xunxian	WeiXi	XiJie	2nd Batch	National Level	114.546	35.6683	Pre-Qin Period	66	1001.55	2511.12	152.048
739	Hebi	Xunxian	WeiXian	HouCaoDian	1st Batch	Provincial Level	114.276	35.5584	Pre-Qin Period	64	1103.15	1187.61	8894.56
740	Hebi	Xunxian	Xin	ZhenQiMenNanJie	1st Batch	Provincial Level	114.299	35.4864	Pre-Qin Period	64	930.313	1228.49	15998.5
741	Hebi	Xunxian	Xin	ZhenXinZhen	1st Batch	Provincial Level	114.368	35.512	Pre-Qin Period	65	940.719	1265.91	14787.1
742	Hebi	Qibin	JinShan	Pang	1st Batch	Provincial Level	114.238	35.7724	Pre-Qin Period	117	1408.14	5301.61	15373.1
743	Hebi	Qibin	ShangYu	BaiLongMiao	5th Batch	National Level	114.141	35.8234	Tang, Song and Yuan Dynasties	146	133.967	4182.45	9222.26
744	Hebi	Qibin	ShangYu	BaiJianShan	5th Batch	National Level	114.125	35.8368	Pre-Qin Period	228	501.611	3660.06	8462.29
745	Hebi	Qixian	HuangDong	ZhouWangDian	2nd Batch	National Level	114.016	35.7071	Pre-Qin Period	604	1108.47	1322.44	19228.6
746	Hebi	Qixian	LingShan	LiangShuiQuan	1st Batch	Provincial Level	114.103	35.6901	Pre-Qin Period	318	3338.15	1427.03	12178.1
747	Hebi	Shancheng	LuLou	DaHu	2nd Batch	National Level	114.193	35.9032	Pre-Qin Period	151	303.343	8417.29	1676.98
748	Hebi	Shancheng	LuLou	FeiQuan	2nd Batch	National Level	114.198	35.9316	Ming and Qing Dynasties	209	1865.44	4173.9	3696.39
749	Jiaozuo	Mengzhou	DaDing	MiaoDi	1st Batch	Provincial Level	112.83	34.9057	Pre-Qin Period	114	559.359	3172.69	4246.18
750	Jiaozuo	Mengzhou	HeYang	Gou	1st Batch	Provincial Level	112.82	34.9292	Tang, Song and Yuan Dynasties	114	1139.74	3201.3	4400.35
751	Jiaozuo	Mengzhou	HuaGong	HengShan	1st Batch	Provincial Level	112.819	34.849	Ming and Qing Dynasties	111	993.299	2990.39	6742.12
752	Jiaozuo	Mengzhou	HuaiShu	LongTai	1st Batch	Provincial Level	112.66	34.9782	Pre-Qin Period	267	933.549	3064.43	13666.3
753	Jiaozuo	Qinyang	ChangPing	JiuDu	2nd Batch	National Level	112.98	35.2581	Tang, Song and Yuan Dynasties	454	456.059	2866.54	12454.4
754	Jiaozuo	Qinyang	ChangPing	ShanLuPing	1st Batch	Provincial Level	112.987	35.218	Pre-Qin Period	297	503.678	3060.36	8796.72
755	Jiaozuo	Wenxian	ZhaoXian	AnLeZhai	1st Batch	Provincial Level	112.942	34.9112	Pre-Qin Period	113	1245.36	2945.58	12334.8
756	Jiaozuo	Wenxian	ZhaoBao	ChenJiaGou	1st Batch	Provincial Level	113.145	34.945	Pre-Qin Period	111	846.306	3021.46	6313.81
757	Jiaozuo	Wuzhi	DaFeng	DaSiMa	1st Batch	Provincial Level	113.244	35.0088	Pre-Qin Period	102	1153.82	2316.53	16504.7
758	Jiaozuo	Wuzhi	JiaYingGuan	XiYing	1st Batch	Provincial Level	113.443	35.0153	Ming and Qing Dynasties	100	297.191	2307.29	10159.8
759	Jiaozuo	Wuzhi	LongYuan	WanHua	1st Batch	Provincial Level	113.382	35.1203	Ming and Qing Dynasties	93	2986.53	2733.17	2519.9
760	Jiaozuo	Wuzhi	QiaoMiao	FengZhang	1st Batch	Provincial Level	113.574	35.0802	Ming and Qing Dynasties	85	3275.35	1943.21	16317.9
761	Jiaozuo	Wuzhi	XiaoDong	BeiGuiShan	1st Batch	Provincial Level	113.247	35.0818	Ming and Qing Dynasties	99	1500.42	2141.58	13166.8
762	Jiaozuo	Wuzhi	XiaoDong	MoZhuang	1st Batch	Provincial Level	113.211	35.0995	Ming and Qing Dynasties	99	1171.45	2203.53	15122.7
763	Jiaozuo	Wuzhi	XiaoDong	XiaoDong	1st Batch	Provincial Level	113.24	35.0811	Pre-Qin Period	101	1442.96	2153.76	13790.9
764	Jiaozuo	Xiuwu	AnShang	DongLingHou	2nd Batch	National Level	113.309	35.4443	Ming and Qing Dynasties	894	2985.41	686.596	22369.5
765	Jiaozuo	Xiuwu	AnShang	YiDouShui	2nd Batch	National Level	113.383	35.4782	Ming and Qing Dynasties	1196	2348.31	901.776	27225.8
766	Jiaozuo	Xiuwu	Xi	HouHe	1st Batch	Provincial Level	113.18	35.3872	Ming and Qing Dynasties	1053	1615.25	821.492	15270.2
767	Jiaozuo	Xiuwu	Xi	PeiJiaZhuang	1st Batch	Provincial Level	113.195	35.375	Ming and Qing Dynasties	833	3541.27	940.966	13674.9
768	Jiaozuo	Xiuwu	Xi	PingDingYao	2nd Batch	National Level	113.168	35.3664	Ming and Qing Dynasties	906	3680.31	826.508	13418.3
769	Jiaozuo	Xiuwu	Xi	ShuangMiao	2nd Batch	National Level	113.195	35.375	Pre-Qin Period	833	3529.83	940.966	13683.9
770	Jiaozuo	Zhongzhan	FuCheng	BeiZhu	2nd Batch	National Level	113.168	35.208	Ming and Qing Dynasties	124	2775.72	7454.76	6776.84
771	Luoyang	Luoning	DiZhang	CaoMiaoLing	1st Batch	Provincial Level	111.536	34.2716	Tang, Song and Yuan Dynasties	608	612.734	356.387	16333
772	Luoyang	Luoning	DongSong	ZhangZhuang	1st Batch	Provincial Level	111.732	34.4458	Ming and Qing Dynasties	312	954.79	339.669	9644.73
773	Luoyang	Luoning	HeDi	Cheng	1st Batch	Provincial Level	111.752	34.5448	Ming and Qing Dynasties	466	1897.03	432.13	19468.2
774	Luoyang	Luoning	ShangGe	ShangGe	1st Batch	Provincial Level	111.267	34.3477	Ming and Qing Dynasties	882	436.687	425.528	35161.5
775	Luoyang	Mengjin	ChangDai	ShiBeiAo	1st Batch	Provincial Level	112.397	34.7621	Tang, Song and Yuan Dynasties	254	3791.41	1753.86	7999.66
776	Luoyang	Mengjin	ZhaoYang	WeiPo	1st Batch	Provincial Level	112.416	34.7568	Ming and Qing Dynasties	234	1988.93	1743.56	7970.9
777	Luoyang	Mengjin	HuiMeng	KouMa	1st Batch	Provincial Level	112.781	34.794	Pre-Qin Period	131	29.5731	1429.65	6838.42
778	Luoyang	Mengjin	XiaoLangDi	QiaoZhuang	1st Batch	Provincial Level	112.143	34.3342	Ming and Qing Dynasties	395	1260.87	674.745	19558.7
779	Luoyang	Ruyang	CaiDian	DuKang	1st Batch	Provincial Level	112.422	34.3109	Tang, Song and Yuan Dynasties	281	434.462	656.268	12106.3
780	Luoyang	Ruyang	CaiDian	MangZhuang	1st Batch	Provincial Level	112.468	34.3204	After Qing Dynasty	312	1997.63	633.467	11705.6
781	Luoyang	Ruyang	ChengGuan	YunMeng	1st Batch	Provincial Level	112.497	34.1363	Pre-Qin Period	417	1163.54	552.399	4141.78
782	Luoyang	Ruyang	TaoYing	NanZhuang	1st Batch	Provincial Level	112.492	34.2667	Ming and Qing Dynasties	301	1136.77	690.97	12503.2
783	Luoyang	Ruyang	TaoYing	TieLuYing	1st Batch	Provincial Level	112.515	34.2622	After Qing Dynasty	298	744.242	647.115	12712.5
784	Luoyang	Ruyang	XiaoDian	ShengWangTai	1st Batch	Provincial Level	112.613	34.1477	Pre-Qin Period	273	192.333	896.265	14054.2
785	Luoyang	Songxian	BaiHe	XiaSi	1st Batch	Provincial Level	111.998	33.6455	Tang, Song and Yuan Dynasties	688	470.324	258.663	38246.6
786	Luoyang	Songxian	DaZhang	DaZhang	1st Batch	Provincial Level	111.888	34.0721	Ming and Qing Dynasties	471	822.559	398.167	19900.5
787	Luoyang	Songxian	JiuDian	ShiChang	1st Batch	Provincial Level	112.356	34.2137	Ming and Qing Dynasties	672	1663.56	260.938	11173.6
788	Luoyang	Songxian	TianHu	Cheng	1st Batch	Provincial Level	112.186	34.2182	Tang, Song and Yuan Dynasties	284	163.786	329.422	11847.1
789	Luoyang	Xinan	ShiJing	SiPoShan	1st Batch	Provincial Level	112.09	34.9695	Ming and Qing Dynasties	349	1234.83	1378.82	26189.7
790	Luohe	Linying	TaiChen	TaiChen	1st Batch	Provincial Level	113.927	33.767	Ming and Qing Dynasties	64	29.2809	2256.44	5497.14
791	Luohe	Wuyang	ZhangHua	JianCheng	1st Batch	Provincial Level	113.594	33.7029	Ming and Qing Dynasties	73	349.371	1401.75	19858.8
792	Luohe	Yancheng	PeiCheng	PeiCheng	1st Batch	National Level	113.772	33.6756	Tang, Song and Yuan Dynasties	67	761.236	2283.66	21747.6
793	Nanyang	Dengzhou	GouLin	Gu	1st Batch	Provincial Level	112.161	32.4445	Pre-Qin Period	99	1640.46	1006.41	20390.5
794	Nanyang	Dengzhou	LiuJi	DuYing	1st Batch	Provincial Level	112.214	32.4786	Pre-Qin Period	93	1086.97	1021.97	14337
795	Nanyang	Dengzhou	LiuJi	LaoHuZhou	1st Batch	Provincial Level	112.196	32.4849	Ming and Qing Dynasties	93	121.749	1060.51	15704.1
796	Nanyang	Dengzhou	PeiYing	WeiSi	1st Batch	Provincial Level	112.022	32.7293	Ming and Qing Dynasties	111	120.483	1074.77	7345.88
797	Nanyang	Dengzhou	ShiLin	XiYing	1st Batch	Provincial Level	111.864	32.8469	Pre-Qin Period	141	90.6503	991.26	22394.8
798	Nanyang	Dengzhou	TaoYing	GaoLi	1st Batch	Provincial Level	111.948	32.5805	Pre-Qin Period	133	1026.25	1071.26	16799
799	Nanyang	Dengzhou	Xingshan Tourism Management Area	XingShan	1st Batch	National Level	111.709	32.6153	Pre-Qin Period	199	1154.59	1035.01	35352.5
800	Nanyang	Dengzhou	Zhang	ShangYing	1st Batch	Provincial Level	111.937	32.7843	Ming and Qing Dynasties	128	293.666	1027.65	17240
801	Nanyang	Fangcheng	BoWang	ZhenBoWang	1st Batch	Provincial Level	112.727	33.1662	Pre-Qin Period	152	437.75	540.915	22510
802	Nanyang	Fangcheng	DuShu	ZhenYanShanPu	6th Batch	Provincial Level	110.89	33.7146	Pre-Qin Period	1181	475.493	122.057	39392.8
803	Nanyang	Fangcheng	GuaiHe	ZhenXiGuan	1st Batch	Provincial Level	113.004	33.4582	Pre-Qin Period	160	186.62	535.292	21699.5
804	Nanyang	Nanzhao	CuiZhuang	LiangShiChuan	1st Batch	Provincial Level	112.325	33.6358	Ming and Qing Dynasties	599	458.392	265.632	17943.2
805	Nanyang	Nanzhao	MaShiPing	ZhuanJiaoShi	3rd Batch	National Level	112.253	33.5587	Ming and Qing Dynasties	379	234.83	333.832	17202.6
806	Nanyang	Nanzhao	YunYang	DaGuan	1st Batch	Provincial Level	112.721	33.4481	Pre-Qin Period	215	308.661	466.679	27695
807	Nanyang	Neixiang	ZhaQu	WuYa	1st Batch	National Level	111.746	33.0244	Ming and Qing Dynasties	310	4461.88	384.837	9002.99
808	Nanyang	Sheqi	MoBei	MoBeiJie	1st Batch	Provincial Level	113.043	33.0974	Pre-Qin Period	147	288.432	836.839	10687.6
809	Nanyang	Tanghe	ChengJiao	BeiZhangWan	1st Batch	Provincial Level	112.912	32.7374	Pre-Qin Period	105	484.905	659.217	8585.02
810	Nanyang	Tanghe	TongZhaiPu	DongZhangYing	1st Batch	Provincial Level	112.676	32.7954	Pre-Qin Period	120	75.1509	784.886	18062.3
811	Nanyang	Tongbai	ChengJiao	BeiYangZhuang	1st Batch	Provincial Level	113.371	32.4468	Ming and Qing Dynasties	188	246.576	488.368	8597.12
812	Nanyang	Tongbai	DaHe	LiGou, XiaHuangLianGou	1st Batch	Provincial Level	113.312	32.5732	Ming and Qing Dynasties	322	1548.79	426.692	16454.4
813	Nanyang	Tongbai	HuiLong	ZhaLou	1st Batch	Provincial Level	113.76	32.5756	Tang, Song and Yuan Dynasties	288	458.678	405.427	35033.4
814	Nanyang	Wancheng	HuangTaiGang	FanLi	1st Batch	Provincial Level	112.515	32.8724	Pre-Qin Period	111	450.31	1863.8	14290.8
815	Nanyang	Wolong	LongXing	GuZhuangYu	1st Batch	Provincial Level	112.432	33.1806	Pre-Qin Period	187	164.578	1812.47	21783.7
816	Nanyang	Xichuan	JingZiGuan	NanJie	1st Batch	Provincial Level	111.024	33.2374	Pre-Qin Period	219	953.245	489.629	41997.4
817	Nanyang	Xichuan	JingZiGuan	ZhongJie	1st Batch	Provincial Level	111.023	33.2454	Pre-Qin Period	286	705.623	485.032	41955.9
818	Nanyang	Zhenping	GaoQiu	ChenYing	1st Batch	Provincial Level	112.067	33.1915	Ming and Qing Dynasties	240	41.7024	1222.67	22767.8
819	Nanyang	Zhenping	ShiFoSi	DaWuYing	1st Batch	Provincial Level	112.134	33.0572	Tang, Song and Yuan Dynasties	183	1531.6	1376.68	9496.79
820	Nanyang	Nanzhao	YunYang	LaoCheng	2nd Batch	National Level	112.72	33.4462	Pre-Qin Period	207	438.047	466.679	27627
821	Pingdingshan	Baofeng	ChengGuan	BaoFengLaoCheng	1st Batch	Provincial Level	113.051	33.8687	Pre-Qin Period	134	833.366	4290.14	941.699
822	Pingdingshan	Baofeng	DaYing	BaiShiPo	2nd Batch	National Level	112.869	33.9268	Tang, Song and Yuan Dynasties	243	576.651	3666.11	18541.8
823	Pingdingshan	Baofeng	DaYing	DaYing	2nd Batch	National Level	112.892	33.9369	Ming and Qing Dynasties	221	603.733	2151.67	16997.9
824	Pingdingshan	Baofeng	DaYing	DiShuiYa	1st Batch	Provincial Level	112.749	33.953	After Qing Dynasty	381	3379.77	1398.42	24134.8
825	Pingdingshan	Baofeng	DaYing	DuanZhai	1st Batch	Provincial Level	112.937	33.922	Ming and Qing Dynasties	188	10.6497	1948.43	12593.1
826	Pingdingshan	Baofeng	DaYing	GuanYinTang	1st Batch	Provincial Level	112.797	33.9607	After Qing Dynasty	337	181.441	1435.45	22233.7
827	Pingdingshan	Baofeng	DaYing	ShiBanHe	1st Batch	Provincial Level	112.806	33.9377	Ming and Qing Dynasties	390	252.601	1976.07	23579
828	Pingdingshan	Baofeng	LiZhuang	ChengZhuang	2nd Batch	National Level	113.294	33.8311	Ming and Qing Dynasties	129	983.692	1643.69	9149.71
829	Pingdingshan	Baofeng	LiZhuang	DiJi	5th Batch	National Level	113.263	33.8495	Pre-Qin Period	123	342.776	2012.33	11656.5
830	Pingdingshan	Baofeng	LiZhuang	HeYao	1st Batch	Provincial Level	113.289	33.8346	Ming and Qing Dynasties	129	641.391	2098.43	9569.65
831	Pingdingshan	Baofeng	LiZhuang	MaZhuang	1st Batch	Provincial Level	113.266	33.84	Ming and Qing Dynasties	130	519.667	1860.14	10573
832	Pingdingshan	Baofeng	NaoDian	NaoDian	1st Batch	Provincial Level	113.218	33.8536	Pre-Qin Period	119	1676.47	2035.93	13001.2
833	Pingdingshan	Baofeng	NaoDian	ZhouYing	1st Batch	Provincial Level	113.23	33.8916	Ming and Qing Dynasties	102	932.76	2031.95	9103.04
834	Pingdingshan	Baofeng	QianYing	DaDianTou	1st Batch	Provincial Level	112.873	33.9797	Tang, Song and Yuan Dynasties	227	834.818	2003.08	20131.2
835	Pingdingshan	Baofeng	QianYing	DaLianZhuang	1st Batch	Provincial Level	112.931	33.9731	Pre-Qin Period	190	1166.97	1994.02	16253.8
836	Pingdingshan	Baofeng	ShangJiuWu	BeiZhangZhuang	5th Batch	Provincial Level	113.867	35.7742	After Qing Dynasty	298	286.703	1690.39	30509
837	Pingdingshan	Baofeng	ShangJiuWu	HeZhuang	1st Batch	Provincial Level	113.021	33.941	After Qing Dynasty	146	1277.25	1999.39	8461.98
838	Pingdingshan	Baofeng	ShangJiuWu	LiuLin	1st Batch	Provincial Level	113.012	33.9275	After Qing Dynasty	151	392.062	2092.54	7584.26
839	Pingdingshan	Baofeng	ShangJiuWu	LongQuanSi	1st Batch	Provincial Level	112.996	33.9129	After Qing Dynasty	160	492.828	2012.67	7502.82
840	Pingdingshan	Baofeng	ShangJiuWu	ShangJiuWu	1st Batch	Provincial Level	112.992	33.9455	After Qing Dynasty	158	1316.69	2005.65	10289.8
841	Pingdingshan	Baofeng	ShangJiuWu	ZhaoGuanYing	1st Batch	Provincial Level	113.031	33.9562	After Qing Dynasty	144	52.3467	1992.63	9668.67
842	Pingdingshan	Baofeng	ShiQiao	GaoHuangMiao	2nd Batch	National Level	113.105	33.952	Pre-Qin Period	128	1035.02	1988.35	9252.18
843	Pingdingshan	Baofeng	ShiQiao	GaoTieLu	1st Batch	Provincial Level	113.172	33.9209	Pre-Qin Period	112	901.543	2020.33	6260.04
844	Pingdingshan	Baofeng	ShiQiao	ShiQiao	1st Batch	Provincial Level	113.164	33.9196	Pre-Qin Period	114	193.308	2021.44	6774.5
845	Pingdingshan	Baofeng	XiaoQi	FanZhuang	1st Batch	Provincial Level	113.058	33.8641	Ming and Qing Dynasties	134	752.772	4380.13	816.095
846	Pingdingshan	Baofeng	XiaoQi	HanDian	1st Batch	Provincial Level	113.04	33.9219	Ming and Qing Dynasties	141	1446.64	2015.68	5863.02
847	Pingdingshan	Baofeng	YangZhuang	MaJie	1st Batch	National Level	113.047	33.8129	Pre-Qin Period	120	208.592	2172.05	6486.85
848	Pingdingshan	Baofeng	YangZhuang	XiaoDian	1st Batch	Provincial Level	113.042	33.8348	Pre-Qin Period	128	564.637	2283.99	4348.6
849	Pingdingshan	Baofeng	ZhangBaQiao	XiMaZhuang	1st Batch	Provincial Level	113.014	33.9034	Ming and Qing Dynasties	149	524.841	2047.41	5548.1
850	Pingdingshan	Baofeng	ZhangBaQiao	YaoDianPu	1st Batch	Provincial Level	112.962	33.9096	Tang, Song and Yuan Dynasties	176	671.49	2029.89	9962.23
851	Pingdingshan	Baofeng	ZhaoZhuang	DaHanZhuang	1st Batch	Provincial Level	113.08	33.9745	Ming and Qing Dynasties	130	323.954	1966.14	11261.7
852	Pingdingshan	Baofeng	ZhaoZhuang	GuanYa	1st Batch	Provincial Level	113.019	33.9906	After Qing Dynasty	146	164.77	1977.92	13597.9
853	Pingdingshan	Baofeng	ZhaoZhuang	MoZhongYing	1st Batch	Provincial Level	113.006	34.0071	Ming and Qing Dynasties	150	91.3388	1983.9	15648.5
854	Pingdingshan	Baofeng	ZhaoZhuang	ZhouQiYing	1st Batch	Provincial Level	113.06	33.9678	Pre-Qin Period	135	16.4552	1979.57	10551.3
855	Pingdingshan	Baofeng	ZhouZhuang	DongCuiZhuang	1st Batch	Provincial Level	113.146	33.8698	Pre-Qin Period	114	328.654	2071.76	7762.07
856	Pingdingshan	Baofeng	ZhouZhuang	YuGuanYing	1st Batch	Provincial Level	113.133	33.826	Ming and Qing Dynasties	115	643.987	3692.2	8172.5
857	Pingdingshan	Jiaxian	AnLiang	AnNan	1st Batch	Provincial Level	113.27	34.0411	Tang, Song and Yuan Dynasties	126	27.8218	1665.29	9692.95
858	Pingdingshan	Jiaxian	AnLiang	CaoGou	1st Batch	Provincial Level	113.25	34.1044	After Qing Dynasty	298	1737.96	1421	15055
859	Pingdingshan	Jiaxian	AnLiang	GaoLou	1st Batch	Provincial Level	113.238	34.0437	Ming and Qing Dynasties	138	192.948	1646.55	8416.64
860	Pingdingshan	Jiaxian	AnLiang	LeiZhuang	1st Batch	Provincial Level	113.253	34.0592	Ming and Qing Dynasties	146	82.3256	1628.21	10525.2
861	Pingdingshan	Jiaxian	AnLiang	ShanTouZhang	1st Batch	Provincial Level	113.318	34.0551	Ming and Qing Dynasties	127	286.447	2175.47	13822.4
862	Pingdingshan	Jiaxian	AnLiang	ShiDong	1st Batch	Provincial Level	113.318	34.0432	Tang, Song and Yuan Dynasties	121	11.9022	2136.87	12962.1
863	Pingdingshan	Jiaxian	AnLiang	ShuiQuan	1st Batch	Provincial Level	113.306	34.0644	Pre-Qin Period	128	45.5145	1276.34	13754.2
864	Pingdingshan	Jiaxian	AnLiang	ZhuWa	1st Batch	Provincial Level	113.283	34.0752	Ming and Qing Dynasties	139	2119.22	1643.48	13391.2
865	Pingdingshan	Jiaxian	CiBa	Qi	3rd Batch	National Level	113.098	34.0583	Pre-Qin Period	201	2291.27	1567.29	13419.7
866	Pingdingshan	Jiaxian	CiBa	SuFen	2nd Batch	National Level	113.099	34.0826	Pre-Qin Period	279	3657.2	1609.1	15332.9
867	Pingdingshan	Jiaxian	GuangKuoTianDi	BaiLongMiao	1st Batch	Provincial Level	113.293	33.8419	After Qing Dynasty	119	1137.66	1647.92	10330.2
868	Pingdingshan	Jiaxian	GuangKuoTianDi	BanChang	1st Batch	Provincial Level	113.168	33.9563	After Qing Dynasty	119	1185.39	1650.06	3633.01
869	Pingdingshan	Jiaxian	GuangKuoTianDi	DaLiZhuang	1st Batch	Provincial Level	113.167	33.9661	After Qing Dynasty	124	1723.59	1840.98	3397.03
870	Pingdingshan	Jiaxian	GuangKuoTianDi	KouZhuang	1st Batch	Provincial Level	113.174	33.9661	After Qing Dynasty	124	2203.46	1840.98	2796.58
871	Pingdingshan	Jiaxian	GuangKuoTianDi	QiuZhuang	1st Batch	Provincial Level	113.165	33.9677	After Qing Dynasty	123	1714.77	1840.98	3524.01
872	Pingdingshan	Jiaxian	GuangKuoTianDi	WangZhuang	1st Batch	Provincial Level	113.214	33.9971	After Qing Dynasty	121	530.385	1674.88	2905.82
873	Pingdingshan	Jiaxian	GuangKuoTianDi	WuTang	1st Batch	Provincial Level	113.17	33.9561	After Qing Dynasty	118	1344.98	1650.06	3469.48
874	Pingdingshan	Jiaxian	GuangKuoTianDi	XinZhuang	1st Batch	Provincial Level	113.283	33.9625	After Qing Dynasty	99	1536.07	1702.81	7336.72
875	Pingdingshan	Jiaxian	GuangKuoTianDi	YangZhaoZhuang	1st Batch	Provincial Level	113.175	33.9527	After Qing Dynasty	119	1468.15	1641.11	3366.15
876	Pingdingshan	Jiaxian	GuangKuoTianDi	YangZhuang	1st Batch	Provincial Level	113.185	33.9652	After Qing Dynasty	117	2714.01	1852.32	1871.41
877	Pingdingshan	Jiaxian	HuangDao	QianXieWan	4th Batch	National Level	113.166	34.0453	Pre-Qin Period	181	323.416	1672.27	8687.39
878	Pingdingshan	Jiaxian	LiKou	LiJiaKou	1st Batch	Provincial Level	113.327	34.0256	Ming and Qing Dynasties	122	779.563	1565.36	12641.8
879	Pingdingshan	Jiaxian	LiKou	YiZiQuan	1st Batch	Provincial Level	113.362	33.8591	Ming and Qing Dynasties	334	3233.22	1200.76	10075.4
880	Pingdingshan	Jiaxian	LiKou	ZhangDian	1st Batch	National Level	113.348	33.8194	Ming and Qing Dynasties	131	771.06	7017.6	8948.25
881	Pingdingshan	Jiaxian	Tang	LinFengZhaiCun	1st Batch	National Level	113.271	33.8922	Ming and Qing Dynasties	104	251.465	1598.82	10657.9
882	Pingdingshan	Jiaxian	WangJi	ChaiTang	1st Batch	Provincial Level	113.24	33.9314	Ming and Qing Dynasties	103	1428.48	1633.22	5553.29
883	Pingdingshan	Jiaxian	WangJi	HouDian	1st Batch	Provincial Level	113.303	33.9622	Pre-Qin Period	100	691.397	1675.64	9154.47
884	Pingdingshan	Jiaxian	XueDian	Wu	1st Batch	Provincial Level	113.102	34.0194	Pre-Qin Period	142	1079.59	1681.74	10593.8
885	Pingdingshan	Jiaxian	YaoZhuangHuiZu	LiBaiSi	1st Batch	Provincial Level	113.288	33.8612	Pre-Qin Period	107	169.965	1621.04	12468.3
886	Pingdingshan	Jiaxian	YaoZhuangHuiZu	SanLangMiao	1st Batch	Provincial Level	113.28	33.8725	Pre-Qin Period	103	529.572	1617.63	12917.6
887	Pingdingshan	Jiaxian	YaoZhuangHuiZu	XiaoZhangZhuang	2nd Batch	National Level	113.298	33.8685	Ming and Qing Dynasties	107	364.381	1608.64	13213.1
888	Pingdingshan	Jiaxian	ZhaYuan	ZhaYuan	1st Batch	National Level	113.163	33.9942	Ming and Qing Dynasties	136	926.543	1651.58	4400.69
889	Pingdingshan	Jiaxian	ZhangQiao	DaLiLou	1st Batch	Provincial Level	113.412	33.9697	Ming and Qing Dynasties	94	1043.57	2019.36	13804.2
890	Pingdingshan	Jiaxian	ZhangQiao	DouTang	1st Batch	Provincial Level	113.356	33.9443	Ming and Qing Dynasties	96	1017.41	1669.02	14199.3
891	Pingdingshan	Jiaxian	ZhongTou	BeiJie	2nd Batch	National Level	113.349	33.991	Tang, Song and Yuan Dynasties	111	800.683	1669.82	13404.1
892	Pingdingshan	Jiaxian	ZhongTou	DongJie	2nd Batch	National Level	113.353	33.9798	Tang, Song and Yuan Dynasties	102	838.851	1667.2	13587.6
893	Pingdingshan	Jiaxian	ZhongTou	LiDuKou	2nd Batch	National Level	113.328	34.0251	Tang, Song and Yuan Dynasties	123	925.385	1565.36	12740.5
894	Pingdingshan	Jiaxian	ZhongTou	XiZhai	1st Batch	National Level	113.345	33.9873	Pre-Qin Period	110	240.843	1669.82	12942.5
895	Pingdingshan	Lushan	BeiZi	BeiZi	1st Batch	Provincial Level	112.61	33.9623	Ming and Qing Dynasties	356	825.935	399.364	25231
896	Pingdingshan	Lushan	CangTou	CangTou	1st Batch	Provincial Level	112.799	33.877	Pre-Qin Period	229	1879.99	486.866	17929.1
897	Pingdingshan	Lushan	WaWu	LiLaoZhuang	2nd Batch	National Level	112.691	33.886	Ming and Qing Dynasties	262	1283.42	399.279	25169.6
898	Pingdingshan	Lushan	ZhangDian	XingGou	1st Batch	Provincial Level	112.869	33.832	After Qing Dynasty	227	680.155	527.081	10773.8
899	Pingdingshan	Lushan	ZhangGuanYing	LianShu	1st Batch	Provincial Level	113.152	33.5835	Ming and Qing Dynasties	130	583.382	482.48	18189.7
900	Pingdingshan	Ruzhou	MangChuan	BanZha	3rd Batch	National Level	112.82	34.0209	Ming and Qing Dynasties	279	927.818	1713.37	15443.9
901	Pingdingshan	Yexian	XianTai	DongZhai	1st Batch	Provincial Level	113.451	33.5531	Pre-Qin Period	84	716.141	997.087	12332.6
902	Puyang	Nanle	ChengGuan	NanJie	1st Batch	Provincial Level	115.214	36.0733	Ming and Qing Dynasties	50	936.11	2371.03	1471.11
903	Puyang	Nanle	SiZhuang	QianGuo	1st Batch	Provincial Level	115.178	36.1383	Ming and Qing Dynasties	49	4110.13	1420.69	6809.94
904	Puyang	Nanle	SiZhuang	QiuXinDian	1st Batch	Provincial Level	115.185	36.1435	Tang, Song and Yuan Dynasties	50	4378.16	1420.69	7243.3
905	Puyang	Qingfeng	ShuangMiao	DanGuai	1st Batch	National Level	115.22	35.8251	Ming and Qing Dynasties	53	1010.62	1458	13304.8
906	Sanmenxia	Lingbao	ChuanKou	SanSheng	1st Batch	Provincial Level	110.922	34.5666	Pre-Qin Period	407	642.795	1258.18	6614.97
907	Sanmenxia	Lingbao	DaiWang	XiLuJing	1st Batch	Provincial Level	111.009	34.6374	Ming and Qing Dynasties	439	1983.19	1073.32	17650.6
908	Sanmenxia	Lingbao	Jiao	GouDong	1st Batch	Provincial Level	110.835	34.541	Ming and Qing Dynasties	510	2610.55	1392.82	3108.51
909	Sanmenxia	Lingbao	YinZhuang	BeiJueShan	1st Batch	Provincial Level	110.935	34.5334	Ming and Qing Dynasties	412	82.409	1305.69	6322.75
910	Sanmenxia	Lingbao	YinZhuang	YangGongZhai	1st Batch	Provincial Level	110.861	34.4822	Tang, Song and Yuan Dynasties	574	311.839	1446.44	4949.47
911	Sanmenxia	Lingbao	ZhuYang	QinChi	1st Batch	Provincial Level	110.781	34.1497	After Qing Dynasty	1100	0.420243	859.337	25816.7
912	Sanmenxia	Lingbao	ZhuYang	ZhuYang	2nd Batch	National Level	110.719	34.3245	After Qing Dynasty	658	173.326	1210.86	25762.9
913	Sanmenxia	Lushi	DuGuan	MinWan	1st Batch	Provincial Level	110.989	34.2363	Ming and Qing Dynasties	981	270.27	171.143	20583.2
914	Sanmenxia	Lushi	GuanDaoKou	WengGuan	1st Batch	Provincial Level	111.063	34.3104	Ming and Qing Dynasties	946	1401.46	170.478	28192
915	Sanmenxia	Lushi	ZhuYangGuan	DuDian	2nd Batch	National Level	111.139	33.7327	Ming and Qing Dynasties	633	677.399	152.557	36052.2
916	Sanmenxia	Mianchi	Chen	ChiDi	1st Batch	Provincial Level	111.719	34.7775	Pre-Qin Period	526	1560.91	1354.98	4434.45
917	Sanmenxia	Mianchi	Duan	ShangZhongGuan	1st Batch	Provincial Level	111.827	34.947	After Qing Dynasty	606	477.002	716.36	20530.6
918	Sanmenxia	Mianchi	Duan	ZhaoGou	2nd Batch	National Level	111.899	34.9523	Ming and Qing Dynasties	580	3237.4	1069.66	23567.3
919	Sanmenxia	Mianchi	Duan	ZhaoPoTou	2nd Batch	National Level	111.854	34.9542	Ming and Qing Dynasties	649	1830.31	929.932	22028.5
920	Sanmenxia	Mianchi	Nan	GuanDi	1st Batch	Provincial Level	111.887	35.0309	Pre-Qin Period	425	347.23	1062.82	30858.8
921	Sanmenxia	Mianchi	Nan	JinDengHe	1st Batch	Provincial Level	111.954	35.0077	Pre-Qin Period	454	441.839	919.985	30813.8
922	Sanmenxia	Mianchi	PoTou	GeZeng	1st Batch	Provincial Level	111.764	34.8289	Ming and Qing Dynasties	683	1374.43	1177.28	6931.77
923	Sanmenxia	Mianchi	Ren	MaPaoQuan	1st Batch	Provincial Level	111.326	34.0254	After Qing Dynasty	1042	32.4277	117.856	26071.7
924	Sanmenxia	Mianchi	TianChi	Tao	1st Batch	Provincial Level	111.962	34.6703	Pre-Qin Period	451	2014.28	1212.7	7255.46
925	Sanmenxia	Sanmenxia Hubin	HuiXing	HuiXing	1st Batch	Provincial Level	111.225	34.7833	Ming and Qing Dynasties	445	791.991	9009.25	42703.7
926	Sanmenxia	Shanxian	XiShanXianGuanYinTang	ShiHao	1st Batch	Provincial Level	111.541	34.7182	Tang, Song and Yuan Dynasties	568	110.502	750.681	20850.7
927	Sanmenxia	Shanxian	XiZhang	FanShang	1st Batch	Provincial Level	111.184	34.5937	Ming and Qing Dynasties	829	258.266	557.72	29636.2
928	Sanmenxia	Shanxian	XiZhang	MiaoShang	1st Batch	National Level	111.213	34.6151	Ming and Qing Dynasties	765	847.228	597.323	32734.9
929	Sanmenxia	Shanxian	XiZhang	NanGou	2nd Batch	National Level	111.223	34.6876	Ming and Qing Dynasties	635	2721.12	685.701	36608.1
930	Sanmenxia	Shanxian	XiZhang	RenMaZhai	1st Batch	Provincial Level	111.2	34.6536	Tang, Song and Yuan Dynasties	716	1462.19	679.673	33088.4
931	Sanmenxia	Shanxian	ZhangBian	BeiYing	1st Batch	Provincial Level	111.142	34.6888	Pre-Qin Period	574	1895.3	613.713	30514.3
932	Sanmenxia	Shanxian	ZhangBian	LiuSi	3rd Batch	National Level	111.16	34.6237	Ming and Qing Dynasties	761	1071.83	701.104	28571.7
933	Sanmenxia	Shanxian	ZhangBian	SiYuan	1st Batch	Provincial Level	111.158	34.5915	Ming and Qing Dynasties	869	744.702	637.533	27276.7
934	Sanmenxia	Yima East District Office		ShiFu	2nd Batch	National Level	111.977	34.7066	Pre-Qin Period	377	283.424	4629.68	5715.99
935	Shangqiu	Minquan	BaiYunSi	BaiYunSi	1st Batch	Provincial Level	114.952	34.6217	Tang, Song and Yuan Dynasties	64	1930.84	877.926	17239
936	Shangqiu	Ningling	YangYi	LvFen	1st Batch	National Level	115.254	34.4618	Ming and Qing Dynasties	57	453.834	901.075	5807.14
937	Shangqiu	Ningling	ZhangGong	Bei	1st Batch	Provincial Level	115.25	34.3442	Tang, Song and Yuan Dynasties	55	192.548	913.667	12582.5
938	Shangqiu	Suixian	HouTai	YanZhuang	1st Batch	Provincial Level	115.333	32.0001	Tang, Song and Yuan Dynasties	79	1796.5	471.32	22716
939	Shangqiu	Suiyang	GaoXin	PanMiao	1st Batch	Provincial Level	115.54	34.1903	Pre-Qin Period	45	3729.55	1498.14	25332.3
940	Shangqiu	Suiyang	GuSong	HuoShenTai	1st Batch	Provincial Level	115.592	34.3644	Pre-Qin Period	50	1078.12	2940.64	10315.9
941	Shangqiu	Suiyang	Guo	BeiJie	1st Batch	Provincial Level	115.456	34.3517	Tang, Song and Yuan Dynasties	55	233.601	1476.99	16335.4
942	Shangqiu	Yongcheng	Hui	Hui	1st Batch	Provincial Level	116.545	33.9871	Pre-Qin Period	38	232.653	1393.88	17231.6
943	Shangqiu	Yongcheng	CuoCheng	CuoNan	1st Batch	Provincial Level	116.114	33.9549	Pre-Qin Period	37	307.202	1376.38	22787.9
944	Shangqiu	Yucheng	DianJi	WeiGuDui	1st Batch	Provincial Level	115.775	34.2408	Pre-Qin Period	50	315.99	956.717	18823.4
945	Shangqiu	Yucheng	GuWangJi	GuDuiPo	1st Batch	Provincial Level	115.741	34.5027	Pre-Qin Period	52	1172.42	917.019	10477.5
946	Shangqiu	Yucheng	MuLan	ZhouZhuang	5th Batch	Provincial Level	113.867	35.7742	Tang, Song and Yuan Dynasties	298	286.937	1690.39	30509.7
947	Shangqiu	Yucheng	WenJi	GuoLaoJia	1st Batch	Provincial Level	115.947	34.2504	Ming and Qing Dynasties	43	1460.74	953.755	15818.9
948	Shangqiu	Zhecheng	ChangJiangXinChengGuanWeiHui	LuZhuangMinWu	1st Batch	Provincial Level	115.283	34.0967	Ming and Qing Dynasties	53	1607.95	1773.49	2523.74
949	Xinxiang	Fengqiu	ChenQiao	ChenQiao	1st Batch	Provincial Level	114.488	34.9412	Ming and Qing Dynasties	68	1679.87	683.206	12836.9
950	Xinxiang	Weihui	ShiBaoTou	XiaoDianHe	1st Batch	National Level	114.011	35.6083	Ming and Qing Dynasties	279	93.2584	828.474	16232.6
951	Xinxiang	Changyuan	DingLuan	DuShaQiu	1st Batch	Provincial Level	114.798	35.3357	Pre-Qin Period	60	541.355	1331.21	18133.6
952	Xinxiang	Changyuan	NaoLi	CaiZhan	1st Batch	Provincial Level	114.732	35.0332	Pre-Qin Period	70	6484.28	1444.43	18479.6
953	Xinxiang	Changyuan	PuDong	JieDaoXueTangGang	1st Batch	Provincial Level	114.734	35.2436	Pre-Qin Period	64	3497.41	1444.14	6729.44
954	Xinxiang	Changyuan	WeiZhuang	DaChe	1st Batch	Provincial Level	114.687	35.0882	Ming and Qing Dynasties	66	688.567	1387.25	11984.5
955	Xinyang	Guangshan	JingJuSiMingSheng	YangFan	3rd Batch	National Level	114.779	31.8727	Ming and Qing Dynasties	102	1794.73	491.342	18816.8
956	Xinyang	Guangshan	PoBeiHe	HeErChongXuLou	3rd Batch	National Level	114.694	32.0867	Ming and Qing Dynasties	80	3599.74	603.169	20465.3
957	Xinyang	Guangshan	PoBeiHe	HuangTu, GongChong	3rd Batch	National Level	114.954	31.8176	Pre-Qin Period	117	2524.14	509.281	21741.8
958	Xinyang	Guangshan	WenShu	DongYue	1st Batch	National Level	114.821	31.9209	Ming and Qing Dynasties	80	2552.54	600.956	12182.4
959	Xinyang	Guangshan	YanHe	WanWan, XiangChong	1st Batch	Provincial Level	114.803	31.8195	Ming and Qing Dynasties	83	2288.55	597.338	21962.2
960	Xinyang	Guangshan	YanHe	XiongFan	1st Batch	Provincial Level	114.793	31.8237	Ming and Qing Dynasties	72	3295.52	568.987	22654.5
961	Xinyang	Huaibin	ZhangZhuang	ZhangZhuang	1st Batch	Provincial Level	115.355	32.3614	Ming and Qing Dynasties	39	1499.59	742.108	10154.3
962	Xinyang	Luoshan	DingYuan	LiuDian, YuBeiTing	1st Batch	Provincial Level	114.546	31.8207	Ming and Qing Dynasties	143	1150.49	416.329	36326.6
963	Xinyang	Luoshan	LingShanFengJingQuGuanLiJuLingShanJuWeiHui	HeDong	1st Batch	Provincial Level	114.215	31.9067	Ming and Qing Dynasties	361	3792.09	415.648	23287.8
964	Xinyang	Luoshan	LingShan	DongQiao, WangDaWan	1st Batch	Provincial Level	114.281	31.944	Ming and Qing Dynasties	89	4082.37	504.29	23053.6
965	Xinyang	Luoshan	LingShan	GaoZhai, XiongXiLou	1st Batch	Provincial Level	114.267	31.913	Ming and Qing Dynasties	203	6066.13	462.931	24949.6
966	Xinyang	Luoshan	MangZhang	TianHu, ZhangWa	1st Batch	Provincial Level	114.563	32.0145	Ming and Qing Dynasties	59	404.877	468.48	20986.8
967	Xinyang	Luoshan	PanXin	DouShan, ChenWangLou	1st Batch	Provincial Level	114.471	31.9372	After Qing Dynasty	68	706.862	527.691	29544.4
968	Xinyang	Luoshan	PengXin	MingYue, CengLou	1st Batch	Provincial Level	114.343	31.9179	Ming and Qing Dynasties	88	2075.59	417.515	29124.2
969	Xinyang	Luoshan	PengXin	MingYue, DongWa	1st Batch	Provincial Level	114.558	31.9371	Ming and Qing Dynasties	73	3162.24	552.64	29345.3
970	Xinyang	Luoshan	PengXin	YangDian, YouZhuang	1st Batch	Provincial Level	114.496	32.2243	Ming and Qing Dynasties	74	3401.49	627.43	3440.7
971	Xinyang	Luoshan	PengXin	ZhangWa	1st Batch	Provincial Level	114.409	31.859	Ming and Qing Dynasties	114	2735.55	484.12	38103.6
972	Xinyang	Luoshan	ShanDian	HuFan, YaoHe	1st Batch	Provincial Level	114.427	31.7836	Ming and Qing Dynasties	142	248.592	455.492	44093.1
973	Xinyang	Luoshan	ShanDian	JiLong, DongGou	1st Batch	Provincial Level	114.402	31.7742	After Qing Dynasty	209	974.97	415.694	44740.4
974	Xinyang	Luoshan	ShanDian	JiLong, DuTianWa	1st Batch	Provincial Level	114.393	31.7616	Ming and Qing Dynasties	167	114.03	373.435	45394.5
975	Xinyang	Luoshan	ShanDian	ZhangWan, ShangZhangWan	1st Batch	Provincial Level	114.47	31.8482	After Qing Dynasty	67	22.8584	549.38	39235.5
976	Xinyang	Luoshan	ShanDian	ZhangWan, XiaZhangWan	1st Batch	Provincial Level	114.468	31.8504	Ming and Qing Dynasties	72	196.808	523.008	39018.4
977	Xinyang	Luoshan	TiePu	HeJiaChong	1st Batch	National Level	114.317	31.8123	After Qing Dynasty	189	1987.51	402.688	36839.5
978	Xinyang	Luoshan	ZhouDang	DiaoQiao, JiangChongDaWan	1st Batch	Provincial Level	114.486	31.9535	Ming and Qing Dynasties	62	19.8145	504.413	27550.1
979	Xinyang	Luoshan	ZhouDang	DongJie	1st Batch	Provincial Level	114.575	31.8978	Ming and Qing Dynasties	117	4463.55	481.219	32789.6
980	Xinyang	Luoshan	ZhouDang	ZhongShan, WeiZi	1st Batch	Provincial Level	114.486	31.9536	Ming and Qing Dynasties	62	19.8738	504.413	27547.6
981	Xinyang	Luoshan	ZhouDang	ZhuLou, HongShiYa	1st Batch	Provincial Level	114.57	31.9873	Ming and Qing Dynasties	68	1170.12	531.09	24049.5
982	Xinyang	Luoshan	ZhuTang	ChenJiaGou	1st Batch	Provincial Level	114.203	31.938	After Qing Dynasty	253	6189.33	404.804	19649.4
983	Xinyang	Luoshan	ZhuTang	XiaoFan	1st Batch	Provincial Level	114.213	31.9502	After Qing Dynasty	130	6501.79	404.342	18852
984	Xinyang	Luoshan	ZhuTang	ZhuTang, BeiChang	1st Batch	Provincial Level	114.242	31.9851	Ming and Qing Dynasties	95	7104.39	561.883	17262.9
985	Xinyang	Pingqiao	WuLiDian	CaoWan	1st Batch	Provincial Level	114.3	32.1555	Ming and Qing Dynasties	62	1503.04	639.694	17909.9
986	Xinyang	Pingqiao	XiaoDian	QiuWan	1st Batch	Provincial Level	114.186	32.4311	Ming and Qing Dynasties	61	324.139	806.519	26658.2
987	Xinyang	Shangcheng	DaQuanDian	HeFan	1st Batch	Provincial Level	115.334	31.6157	Ming and Qing Dynasties	109	91.1528	416.942	21790.9
988	Xinyang	Shangcheng	DaQuanDian	HeiHe	1st Batch	Provincial Level	115.391	31.543	Ming and Qing Dynasties	364	3184.11	264.814	28711.7
989	Xinyang	Shangcheng	DaQuanDian	XinDian	1st Batch	Provincial Level	115.317	31.5478	After Qing Dynasty	152	152.982	344.361	29401.8
990	Xinyang	Shangcheng	FengDian	GuoDian, SiLouWan	2nd Batch	National Level	115.224	31.6388	Ming and Qing Dynasties	180	77.9011	445.662	25016.4
991	Xinyang	Shangcheng	HeFengQiao	GuanYinShan	1st Batch	Provincial Level	115.457	31.9268	Ming and Qing Dynasties	78	3306.39	458.123	14343.2
992	Xinyang	Shangcheng	JinGangTai	NanLou	1st Batch	Provincial Level	115.053	31.8228	Ming and Qing Dynasties	102	4411.41	582.882	25116.1
993	Xinyang	Shangcheng	WuHe	WanAn, HeLaoWan	1st Batch	Provincial Level	115.324	31.7377	Ming and Qing Dynasties	154	2723.35	470.846	10633.4
994	Xinyang	Shangcheng	YanGang	YanGang	5th Batch	Provincial Level	113.867	35.7742	Ming and Qing Dynasties	298	286.918	1690.39	30509.6
995	Xinyang	Shangcheng	ZhangZhuYuan	WangChongCunSiFangWa	2nd Batch	National Level	115.277	31.5192	After Qing Dynasty	178	1099.94	448.979	33597.2
996	Xinyang	Shangcheng	ZhangZhuYuan	ZhangHuaDianCunHeJiaChong	2nd Batch	National Level	115.321	31.5123	Ming and Qing Dynasties	297	2084.98	343.958	33070.4
997	Xinyang	Shihe	LiuLin	LiuLinLao	1st Batch	Provincial Level	114.096	31.924	Ming and Qing Dynasties	156	471.179	768.534	19699.3
998	Xinyang	Xinxian	BaLiFan	ShenLiuQiao, DingLiWan	1st Batch	National Level	114.955	31.7347	Ming and Qing Dynasties	102	2135.98	405.96	15115.8
999	Xinyang	Xinxian	JianChangHe	ZhuLin, SiJiaoCaoMen	1st Batch	Provincial Level	114.802	31.5148	After Qing Dynasty	106	656.156	462.417	13247.4
1000	Xinyang	Xinxian	KaFang	KaFang, ErFan	1st Batch	Provincial Level	114.579	31.589	Ming and Qing Dynasties	203	3465.95	293.641	26516.3
1001	Xinyang	Xinxian	ZhouHe	MaoPu, LouShangLouXia	2nd Batch	National Level	114.867	31.6815	Ming and Qing Dynasties	116	397.147	443.938	6235.41
1002	Xuchang	Xuchang	SuQiao	DuZhai	1st Batch	Provincial Level	113.749	34.1366	Pre-Qin Period	90	286.078	1976.11	9581.45
1003	Zhengzhou	Dengfeng	DaJinDian	DaJinDianLaoJie	1st Batch	Provincial Level	112.972	34.3694	Pre-Qin Period	328	164.842	2792.96	10539.1
1004	Zhengzhou	Dengfeng	DaYe	ZhaoYangGou	1st Batch	Provincial Level	113.184	34.4311	After Qing Dynasty	337	754.304	2741.63	14649.3
1005	Zhengzhou	Dengfeng	DaYe	DongTou	1st Batch	Provincial Level	113.189	34.4172	Ming and Qing Dynasties	297	1080.05	2814.39	15441.7
1006	Zhengzhou	Dengfeng	JunZhao	JunZhao	1st Batch	Provincial Level	112.822	34.4163	Ming and Qing Dynasties	502	250.512	2621.89	18836.2
1007	Zhengzhou	Dengfeng	JunZhao	SanGuoYao	1st Batch	Provincial Level	112.814	34.4104	Pre-Qin Period	475	203.006	2701.06	19608.5
1008	Zhengzhou	Dengfeng	JunZhao	XuDian	1st Batch	Provincial Level	112.821	34.3947	Ming and Qing Dynasties	461	723.143	2490.25	19573.6
1009	Zhengzhou	Dengfeng	XuZhuang	BaiShiYa	3rd Batch	National Level	113.154	34.2743	After Qing Dynasty	523	4567.03	1725.44	22987.3
1010	Zhengzhou	Dengfeng	YingYang	Liu	1st Batch	Provincial Level	112.77	34.3827	Pre-Qin Period	406	111.309	2594.27	24312.9
1011	Zhengzhou	Dengfeng	ZhongYue	BeiGaoZhuang	1st Batch	Provincial Level	113.087	34.4747	Ming and Qing Dynasties	400	553.391	2211.28	5986.94
1012	Zhengzhou	Xinmi	LiuZhai	LvLou	4th Batch	National Level	113.516	34.5026	Ming and Qing Dynasties	200	2923.81	3934.72	14577.5
1013	Zhengzhou	Xingyang	Gao	LiuGou	1st Batch	Provincial Level	113.38	34.9417	Ming and Qing Dynasties	200	3650.18	2923.25	17134.1
1014	Zhengzhou	Xingyang	Gao	YouFang	1st Batch	Provincial Level	113.355	34.9031	Ming and Qing Dynasties	128	3087.57	3884.05	13072.4
1015	Zhoukou	Dancheng	Ding	Ding, CongLou	1st Batch	Provincial Level	115.381	33.6568	Ming and Qing Dynasties	42	2012.02	922.964	17511.4
1016	Zhoukou	Fugou	BaiTan	SanSuoLou	1st Batch	Provincial Level	114.399	34.2041	Tang, Song and Yuan Dynasties	58	1586.88	805.777	15785.2
1017	Zhoukou	Fugou	ChaiGang	ZhiTing	1st Batch	Provincial Level	114.319	34.0182	Pre-Qin Period	58	1297.22	853.733	7256.33
1018	Zhoukou	Fugou	ChengGuan	DaSi	1st Batch	Provincial Level	114.395	34.058	Ming and Qing Dynasties	63	375.915	1381.16	1225.73
1019	Zhoukou	Fugou	ChengGuan	ShuYuan	1st Batch	Provincial Level	114.393	34.0554	Tang, Song and Yuan Dynasties	61	683.489	1381.16	1203.45
1020	Zhoukou	Fugou	ChengGuan	XiGuan	1st Batch	Provincial Level	114.384	34.0532	Tang, Song and Yuan Dynasties	62	1411.55	1705.22	794.894
1021	Zhoukou	Fugou	LianSi	Jin	1st Batch	Provincial Level	114.4	33.9217	Ming and Qing Dynasties	58	3164.22	891.154	15199.2
1022	Zhoukou	Shangshui	DengCheng	DengCheng	1st Batch	Provincial Level	114.472	33.6532	Pre-Qin Period	54	352.02	975.812	15116.1
1023	Zhoukou	Shenqiu	DaXingZhuang	ShenDuanZhuang	1st Batch	Provincial Level	115.207	33.1651	Ming and Qing Dynasties	42	1026.42	1181.66	28616.1
1024	Zhoukou	Shenqiu	HuaiDian	ZhongXinJie	1st Batch	Provincial Level	115.075	33.3926	Pre-Qin Period	40	44.6135	1826.21	1145.92
1025	Zhoukou	Taikang	LaoZhong	XieTang	1st Batch	Provincial Level	114.932	33.9861	Pre-Qin Period	46	417.323	809.677	10899.5
1026	Zhoukou	Taikang	MaoZhuang	TaoMuGang	1st Batch	Provincial Level	114.899	34.0266	Pre-Qin Period	52	1180.44	841.311	5643.7
1027	Zhoukou	Xihua	NieDui	SiDouGang	1st Batch	Provincial Level	114.515	33.8745	Ming and Qing Dynasties	57	1416.28	1033.46	8928.15
1028	Zhoukou	Xiangcheng	GuanHui	CaiZhuang	1st Batch	Provincial Level	115.061	33.2751	Ming and Qing Dynasties	40	4334.54	1246.25	13390.8
1029	Zhoukou	Xiangcheng	WangMingKou	YuanZhai	1st Batch	Provincial Level	114.966	33.3418	Ming and Qing Dynasties	39	1104.28	1824.33	10813.9
1030	Zhumadian	Biyang	GuanZhuang	LongShuiCunWeiXia	1st Batch	Provincial Level	113.239	32.9048	Ming and Qing Dynasties	149	206.338	430.847	21257.8
1031	Zhumadian	Queshan	ZhuGou	ZhuGou	2nd Batch	National Level	113.743	32.7968	Ming and Qing Dynasties	185	1214.68	498.93	25670.9
1032	Zhumadian	Runan	LiangZhu	MaBei	1st Batch	Provincial Level	114.369	32.7915	Ming and Qing Dynasties	71	1048.74	701.111	20030.9
1033	Zhumadian	Xiping	LvDian	DongQiao	1st Batch	Provincial Level	113.764	33.3946	Pre-Qin Period	74	266.393	1213.21	16775.3
1034	Zhumadian	Xiping	YangZhuang	YiFeng	4th Batch	National Level	113.807	33.2908	After Qing Dynasty	74	234.958	1170.36	21944.7
1035	Zhumadian	Zhengyang	HanDong	YanBeiLiu	6th Batch	Provincial Level	114.897	31.9452	Ming and Qing Dynasties	70	1222.63	585.08	7093.39
